# Supplementary material for: DEGnext: classification of differentially expressed genes from RNA-seq data using a convolutional neural network with transfer learning
Source: BMC Bioinformatics. 2022 Jan 6;23:17. doi: 10.1186/s12859-021-04527-4 (PMC8734099; doi:10.1186/s12859-021-04527-4)
Supplement: Supplementary file 3 — Additional file 3. Source codes for general learning. [file 12859_2021_4527_MOESM3_ESM.zip]

Archive with 5 entries (4 files):
- general-learning/
- general-learning/CancerDataset_global_pooled_multi_datasets_all.py
- general-learning/DatasetTransform_global_pooled_all.py
- general-learning/DEGnext_exp_1.py
- general-learning/DEGnext_exp_2.py
