# Supplementary material for: DEGnext: classification of differentially expressed genes from RNA-seq data using a convolutional neural network with transfer learning
Source: BMC Bioinformatics. 2022 Jan 6;23:17. doi: 10.1186/s12859-021-04527-4 (PMC8734099; doi:10.1186/s12859-021-04527-4)
Supplement: Supplementary file 4 — Additional file 4. Source codes for transfer learning. [file 12859_2021_4527_MOESM4_ESM.zip]

Archive with 4 entries (3 files):
- transfer-learning/
- transfer-learning/CancerDataset_global_pooled_multi_datasets_all.py
- transfer-learning/DatasetTransform_global_pooled_all.py
- transfer-learning/DEGnext.py
