# Supplementary material for: DEGnext: classification of differentially expressed genes from RNA-seq data using a convolutional neural network with transfer learning
Source: BMC Bioinformatics. 2022 Jan 6;23:17. doi: 10.1186/s12859-021-04527-4 (PMC8734099; doi:10.1186/s12859-021-04527-4)
Supplement: Supplementary file 5 — Additional file 5. Source codes for test case. [file 12859_2021_4527_MOESM5_ESM.zip]

Archive with 12 entries (11 files):
- test-case/
- test-case/Bio_test_data_accuracy_selected_datasets.txt
- test-case/CancerDataset_global_pooled_multi_datasets_all.py
- test-case/DatasetTransform_global_pooled_all.py
- test-case/DEGnext.py
- test-case/DEGnextModel.pth
- test-case/input_biologically_validated_genes.csv
- test-case/input_bio_test.csv
- test-case/input_bio_test_label.txt
- test-case/Predicted_UR_and_DR_genes.txt
- test-case/X_data_test_predicted_labels_input.txt
- test-case/X_data_test_predicted_probs_input.txt
