# Supplementary material for: DEGnext: classification of differentially expressed genes from RNA-seq data using a convolutional neural network with transfer learning
Source: BMC Bioinformatics. 2022 Jan 6;23:17. doi: 10.1186/s12859-021-04527-4 (PMC8734099; doi:10.1186/s12859-021-04527-4)
Supplement: Supplementary file 5 — Additional file 5. Source codes for test case. [file 12859_2021_4527_MOESM5_ESM.zip › test-case/input_biologically_validated_genes.csv]

FZD1
PSEN2
ZNF473
PAK1IP1
CHRNA1
ZNF425
ITGB1BP1
RAPGEFL1
ZNF646
SND1
PRKCB
PCDH12
ADAM22
COX5A
CHRNB3
MPO
ATG2A
UBE3A
DHDDS
CEACAM8
CTAG2
IRS2
AR
KCNF1
BRWD1
BTAF1
FZD7
TUBG2
DAGLA
KDM6A
PDE6A
TUBGCP6
UMODL1
RNFT2
FANCD2
KLHL8
CNKSR1
NOS3
PALM
PLS1
GJC3
FASTKD3
C2orf16
TFR2
ZBTB5
BUD13
TMEM150B
SPP1
CDKN1A
APOD
THRAP3
CHRM2
NAT2
SPC25
SRC
NUTF2
CEP192
ADAMTSL3
AHNAK
FAM83G
MEGF6
WIF1
SSTR4
NDEL1
MOCS3
CYFIP2
RRM1
FAM110C
OR8J3
C1QTNF1
MON1B
EPHA3
ADRA1A
HYDIN
SNCG
FLRT2
AHR
CLEC14A
TULP1
GNA13
MLH1
SHANK1
CCNY
SRPRB
NLRP6
ZNF540
HAUS8
HSPB8
OR4N4
CHD1
CPA6
PKD1L2
HGF
NOTCH2
MFSD5
ALPK1
MBD6
CAPN6
ENTPD5
LIMK1
CD3EAP
HLA-A
BLM
IDH3B
PAQR4
LRRK2
CHD5
DHX37
ELF4
PRMT7
CACNA2D1
EZH1
MX2
COG4
MYO5B
CDH12
RRM2
ZBTB7B
AFG3L2
MCM8
GSTP1
DNALI1
E2F3
GIPR
PCDHB8
NPAS4
LOXL4
FABP4
POU5F1
TIMP1
CRELD1
IL17B
PITPNM1
LZTS2
DOT1L
L3MBTL4
ZCCHC4
ACACB
C1orf174
TUBE1
ENGASE
BCCIP
USP3
HADHB
CAMK2G
LCP1
MYH9
SLC25A24
IGFBP3
C3orf70
FBN2
CRTC3
DSC1
PPARG
SLC9A5
EPB41
ELAVL4
DHX9
PABPC1L
ZNF75D
COX7A1
ASZ1
TMEM131
PHYHD1
CADM1
DLL3
SHISA3
PPP1R15A
UGT1A9
CILP2
ZNF672
SURF2
TMPRSS15
SNRPN
PCDHGA2
HTRA3
PDE3B
PTPRF
NOS1
HOXB1
DBF4
IRF2BP1
RELA
PIM1
CNKSR2
CROT
SCN3A
PCDHGA8
LRRN2
MYH10
SLC35B4
DCHS2
RBP1
RNF31
RANBP6
CDC25C
TPCN1
PCDH15
DZIP1L
SMC4
ZBTB4
NTNG1
OR2T4
TAS1R3
GRIK3
MCCC2
KCNJ12
DIAPH2
HLA-B
IL20RA
CLEC3B
LIFR
IGF2
CTCF
ZNF394
ATAD2
FNBP4
ONECUT2
PPCS
PCDHB7
ZMYND12
BTK
NAT9
TPM1
KCNT1
CENPT
CHRNA5
AKAP13
GLTP
BIRC7
FLT1
CDC6
VTCN1
RARA
CDKN2A
ACR
DNAH3
CYHR1
CELA1
PTCHD1
NAALADL1
CDKN1B
EDEM2
CDC37
PLK1
ARID1B
VAT1L
CMYA5
FIGN
CUL1
CIITA
MYLK2
TBC1D16
HCLS1
