# Supplementary material for: DEGnext: classification of differentially expressed genes from RNA-seq data using a convolutional neural network with transfer learning
Source: BMC Bioinformatics. 2022 Jan 6;23:17. doi: 10.1186/s12859-021-04527-4 (PMC8734099; doi:10.1186/s12859-021-04527-4)
Supplement: Supplementary file 5 — Additional file 5. Source codes for test case. [file 12859_2021_4527_MOESM5_ESM.zip › test-case/input_bio_test.csv]

1983	640	2090	673	877	536	1901	2252	1684	2088	701	904	1019	1207	1233	956	530	1431	1084	1717	1898	978	610	1421	2412	2010	2721	1900	2592	3238	2986	3811	3192	1285	2301	835	1564	1635	3762	2586	3401	916	1298	2694	1961	1395	1665	1562	1147	1472
411	746	888	3468	674	610	491	1461	421	1893	222	855	1928	1714	2037	600	611	783	806	967	2700	505	223	893	1951	1898	2111	731	5310	1873	4361	4908	5401	972	4345	906	2491	2390	5632	1839	3283	546	3379	2928	7009	526	1529	1836	1396	126
362	558	893	441	762	443	1027	1527	570	452	94	570	562	931	616	488	331	475	477	537	871	272	116	627	582	507	275	220	1252	1218	708	863	1007	342	291	114	192	910	308	162	753	409	638	579	414	115	923	505	80	444
144388	9864	90062	8716	25442	8775	36379	49226	109156	62677	15766	12400	15701	38322	16507	24327	10720	36784	97842	64837	37929	16567	7162	36086	13599	43392	22981	13356	24516	11470	49043	23415	36713	14448	26084	24034	31376	32197	41917	10162	48909	15891	48240	30837	26432	10572	13610	17443	9701	28216
1339	925	1498	1063	2429	837	1110	1983	1201	1492	442	1256	1479	1877	578	1325	1067	1408	1097	1520	1529	1032	552	1408	1959	3083	2328	688	2482	2694	3355	1649	1788	1351	1428	650	2474	2287	1716	1515	2615	1430	1371	1867	2904	1087	1335	1848	2342	761
993	703	2775	768	859	502	2087	2228	3082	1106	2828	867	1064	2228	1068	1213	422	1678	1358	2214	2229	2798	1795	2157	3483	3678	3236	3392	1978	1273	2972	2967	2091	1205	1363	535	1958	1848	4081	4300	1633	2303	1625	1263	1834	3192	1925	3304	2276	3463
5600	644	543	585	5820	317	873	1441	1328	2720	1177	1149	933	1158	244	585	678	5994	1488	680	586	724	440	680	527	2300	468	412	817	236	1063	570	858	510	319	1743	317	706	128	623	2035	52	772	405	1152	514	195	579	547	786
5828	758	1039	1013	2635	689	1384	1438	2076	1723	686	1088	428	666	296	711	1179	4205	1960	424	991	542	248	1777	222	817	1575	363	469	436	1509	253	485	564	125	330	1212	1112	754	447	1035	602	579	343	678	284	288	715	318	620
3989	146696	10364	116843	247921	207480	7045	54537	2283	3926	1573	66953	13042	2931	8939	64253	141406	16820	2752	2178	1375	3851	1040	272	2485	20395	986	708	8053	91	214	213	108	886	2007	5018	122	174	1372	828	6316	104	13723	9254	309	401	903	70	1894	4331
12255	5125	11422	2983	45267	2173	6240	10729	14823	13633	3412	7953	7282	13731	2579	8901	20628	8244	24618	2815	1433	2950	1114	5477	1731	5085	1401	921	1634	638	4635	446	2437	787	918	4081	987	1068	925	700	7049	3613	2606	1540	1152	2275	1068	653	1263	6143
6	1	127	363	19	8	14	90	191	516	2356	64	574	503	351	49	8	284	72	561	689	924	880	745	697	916	283	2195	1037	327	1745	830	1541	459	3612	148	1040	887	5384	1711	1349	592	918	1930	1156	2768	452	1341	671	404
1263	371	2858	441	671	493	1516	1728	3930	1651	1572	498	1030	3482	1101	958	401	1215	1135	3995	2055	2104	932	1293	2787	1658	6247	1997	3097	2991	5062	2166	2580	2165	3231	801	2000	2989	3347	2438	2766	1442	1597	1675	3410	962	2602	3489	2459	1859
1002	257	1460	175	350	189	1501	1974	1432	627	567	302	588	894	365	586	137	777	660	805	1738	551	261	1105	876	2195	1830	514	993	1866	1565	2038	907	1868	1144	438	2074	2121	848	1002	952	1991	621	1936	1061	197	2285	2223	812	961
12966	8846	28961	8232	15561	7835	12510	17284	24326	24391	13682	11598	12116	26412	16035	12115	6371	15361	12782	31910	21924	12867	13494	16265	17890	27834	32967	21429	49072	28888	26535	19884	14050	16501	18326	5007	14563	22396	23586	21650	23769	6967	20336	15452	25747	12375	18100	15074	9523	16745
34647	3251	23000	2920	5585	3741	4416	20082	40441	15354	15434	3953	5256	5264	1527	7331	2535	6614	32852	635	1945	2103	790	5561	3790	5372	1367	1174	2153	1363	3912	18488	3342	2334	3995	7536	4029	243	6515	4211	4306	516	2287	10837	3008	1487	1524	1765	1985	4271
2639	2718	7024	3151	4824	2562	4870	5772	5896	5346	6062	3417	3569	6794	4641	3402	2224	4188	3140	8720	13359	4549	3332	7223	4894	9634	8518	9247	4058	10775	7595	10949	7572	6138	5289	2050	6641	5088	34592	7055	6629	5998	6104	9393	5216	6291	4101	5492	6452	5430
1125	794	1954	974	1633	1100	1125	2042	1468	923	1499	1383	1186	1956	687	1258	844	1469	1568	1868	1869	2729	1167	1772	4561	2786	3215	2460	960	1168	3351	3969	1906	1271	3660	727	983	2725	2478	915	1475	1173	1918	891	2320	1549	2339	3170	1246	2352
1641	20	4278	39	11	17	3296	1927	3317	1277	3160	267	429	2859	1414	980	19	1621	1379	10260	2775	3203	1199	4688	2610	4052	4685	4310	1597	1836	4586	2604	2298	7851	5232	751	1944	3941	2459	3085	1675	2695	3283	2927	2405	2334	5102	3515	2097	5275
1512	2441	4392	2273	3612	1672	2443	3983	3124	3274	1667	2365	3104	4054	2535	1977	1543	2272	1750	2857	4071	1977	2165	3282	2236	2488	2868	4317	7904	3039	7314	5106	5935	2716	6294	1086	2909	3544	4612	3587	6314	969	5379	5496	7860	1882	2358	3141	2565	2019
1091	470	1510	711	1142	405	638	1071	1930	1275	2148	518	1005	1243	587	719	436	1192	748	2036	1584	1337	1125	832	777	1725	1305	1479	1330	1256	1589	1961	1909	1274	765	590	1662	995	1824	2131	1467	647	1409	1515	769	3044	712	1057	1186	1445
2230	771	7167	1592	2423	762	3955	3835	5448	2209	10126	1716	2140	5008	1108	2812	812	6074	3037	5519	4089	8411	7162	1261	5686	6103	3830	6304	3545	3026	6198	2950	4756	5209	3789	2072	13831	1730	10335	4811	5629	3170	3832	7190	3677	8235	3505	4661	3382	8368
1356	12104	2551	12422	17892	12636	1728	5961	1887	1157	1684	9959	3777	1626	2009	9918	8014	5600	1782	2495	1396	2948	3053	588	1296	4794	1917	1631	3385	447	6041	1267	734	1470	578	983	434	722	3063	1432	3265	391	3078	1890	1436	518	979	335	1351	3367
903	819	2307	974	1483	721	1462	3070	1411	1098	580	1070	1354	1821	903	1125	837	1000	1442	1810	2365	797	501	827	1150	2427	1891	644	2209	1791	3609	2402	2866	1162	1815	1091	1606	1828	1813	1154	2592	603	2170	1998	3365	336	821	1034	947	1174
207	67	557	826	338	51	397	492	1131	1100	1180	180	1296	942	795	234	150	497	271	1834	1803	1254	1172	1467	1490	1283	895	2848	1722	1638	2471	1908	2989	1702	2159	499	1465	999	5840	2436	1418	1367	1134	1723	3245	3197	738	2720	1019	650
14	11	23	26	15	11	31	48	31	82	56	56	49	45	146	53	7	50	34	15	11	16	131	79	26	1379	190	745	17	62	157	69	82	44	2	86	207	138	145	4	81	152	135	75	50	75	4	11	5845	110
777	48	1746	67	70	39	1384	1240	1410	1091	348	156	485	1201	677	356	34	459	627	909	2233	1162	222	1081	1410	1428	1218	755	1496	1494	2177	2183	1654	982	1309	761	1892	1743	1235	736	1291	520	1453	797	1471	492	1224	945	1165	1055
1522	1726	1593	3720	5721	3299	1812	2986	1135	2052	1449	2210	2536	1181	409	2648	4102	2549	1550	859	1012	889	2131	404	1548	4765	985	1068	5185	221	3691	288	68	1462	784	1294	370	251	641	1525	4188	119	2044	4276	1490	1012	889	111	1282	2013
334	241	538	211	386	211	504	490	430	214	405	309	333	352	97	419	175	348	474	641	327	506	235	585	488	687	645	459	430	411	362	124	220	323	278	100	488	227	297	792	394	285	370	248	311	400	221	341	375	562
41	1565	127	1153	3441	1592	46	424	33	56	94	1218	243	65	286	1502	1130	590	43	217	34	232	57	37	50	56	146	15	367	43	58	12	7	342	11	97	18	61	50	28	78	21	612	10	34	1330	14	27	88	405
4064	6889	7620	6160	14897	6167	5989	9134	5940	5059	2704	6957	4967	7077	3088	5216	5636	4363	4542	3537	6641	2950	1677	3533	7690	7248	3827	4683	9689	4929	7648	7958	2821	3524	4215	1808	3725	3635	4311	5783	7133	1921	5943	4365	2960	2487	3246	2108	3662	3527
107	341	474	520	978	339	322	414	183	76	96	444	193	204	224	368	384	310	219	245	360	166	209	161	118	841	425	305	174	424	379	255	214	574	625	157	150	289	737	536	246	261	303	458	265	564	196	156	140	198
800	639	1529	727	781	542	1548	1661	1636	709	2107	894	1022	2109	446	938	464	1102	1033	1041	2681	1619	1263	1556	1660	1433	2178	1692	2040	3622	1931	2849	1212	5162	1329	713	2113	1128	1166	1778	1562	1047	1131	2348	1673	1789	1817	1155	1776	1956
1044	872	1512	633	1385	890	1879	2102	1479	1100	2214	1202	1358	1461	633	1011	604	1291	1185	2207	1805	1327	895	2331	1298	3557	2449	3219	1923	1873	2309	2266	2345	2693	1187	596	1782	1717	5150	3028	1738	1789	1491	2694	1274	2048	1231	3151	1243	1997
2048	1589	4286	1544	2081	1323	3226	4252	3756	3273	4251	2704	3250	5455	2247	2578	1106	3116	2579	5152	8880	5771	2287	5551	3895	5465	9040	7137	2867	12933	4873	6943	8717	4989	4023	2431	3940	4652	24928	5535	5387	2947	4578	6664	3175	2855	2837	6012	4358	3955
3033	4413	5815	4043	7494	3106	5622	7671	6266	4304	2590	4746	4633	8325	2528	6159	3295	4112	4684	6049	5485	3889	2757	2403	8651	6974	4782	3628	9877	6059	8261	6112	8370	3628	5525	2151	6927	4595	12013	6615	6196	2376	5492	3273	6356	3286	5557	4190	5236	3439
313	91	233	65	191	65	223	336	247	182	171	134	177	290	127	224	57	191	310	540	496	493	312	701	532	1032	986	483	237	438	548	792	1167	668	735	139	295	1390	1466	524	254	244	358	362	439	262	403	763	233	232
1252	941	2127	851	1341	742	1680	2409	2857	1666	1546	1039	1355	1940	961	1074	710	1351	896	2459	1491	1024	649	1087	2641	1628	1828	1436	2758	1780	2321	1732	2044	1536	2254	829	3726	1791	3436	1840	1769	1160	3690	2998	1873	1168	1436	1013	1266	1439
1644	1024	1785	1123	1374	665	2631	3314	1843	2787	912	1192	2038	3155	1335	1380	741	1483	1643	1966	3614	1726	1026	2387	1707	3767	6112	1833	4578	2119	7100	8604	7029	3456	1582	1637	2319	2462	7986	3319	3375	1388	4112	9181	4467	838	1604	2652	1132	1362
524	2862	24863	4620	5436	3691	873	4400	1426	46544	1065	2952	3776	2637	18171	2573	2686	2890	2379	447	750	809	1064	753	1625	268	1327	542	5817	1614	3481	1196	115	1829	11138	745	457	1337	9405	973	1753	582	4061	1619	3155	2474	965	159	1005	4975
2292	1635	1654	1631	3273	1181	1933	3470	1537	1342	534	1603	1341	1476	633	1608	1217	1780	2207	535	883	556	247	303	698	1796	284	356	1480	1865	2194	716	1026	1000	1277	969	173	163	1258	164	2042	282	455	1230	989	180	632	670	616	1069
1631	1566	6112	1652	5000	1253	2684	3915	2716	2141	2496	2096	2227	2795	1825	2588	1016	3946	1848	3667	5131	1335	1899	2098	2485	4709	4584	2147	8222	3821	6893	5154	9500	2776	3154	1276	3221	7886	2345	1658	5298	1688	3206	2472	1950	3720	2726	1152	3893	3597
1238	1434	2935	1430	2028	1194	2240	3125	2580	1745	2654	1516	1679	3084	1283	1498	1028	2218	1610	4236	9331	2665	2067	1707	2638	3707	3563	2071	3816	2128	4366	5233	3237	2025	1386	1257	2660	2127	3768	3368	3572	740	3171	2768	2593	2263	1561	2468	2401	3066
110	452	440	257	218	303	477	552	403	162	336	461	236	503	306	508	157	346	162	609	649	608	459	678	503	776	828	436	659	760	611	602	548	497	366	162	830	526	529	535	329	365	549	644	500	412	447	530	472	578
1086	1264	2864	1537	2071	1190	1686	3847	2286	1524	2204	1887	2129	3254	1194	1438	1025	1739	1381	1951	6406	2578	1455	1949	2572	3556	3786	3566	5081	2461	5024	4149	6715	3261	4469	1269	2771	1469	8074	6982	5166	1494	3079	6102	5445	2273	2075	4254	2166	2122
12322	1962	2863	3362	77772	1470	1402	1599	6198	24145	3123	1985	7223	13321	4897	3457	10391	4615	15258	7320	2624	1207	2484	6827	4818	3817	1255	2171	9676	2353	6547	3104	237	1279	15947	4941	1637	1294	6175	7498	10899	1075	2555	4865	758	2882	4354	721	2759	2086
1650	547	1598	390	1544	528	1752	1377	2231	1554	2271	722	1689	1529	692	613	533	1715	734	1389	1844	395	1417	1491	1598	2798	2527	1536	1166	1290	2759	5003	2972	1590	2088	744	3029	2448	8339	2971	2001	970	1124	3850	1819	1531	1630	2571	2620	1337
1608	2299	3143	1742	3712	2253	2987	3298	2176	1422	2527	2832	1596	1783	1130	3184	1803	2616	1766	2094	1792	1775	979	926	1569	4192	2931	1655	2436	2552	2413	5266	3340	1611	1847	1278	1365	965	1612	1174	1870	1843	2120	1126	1868	2520	930	1429	1001	3549
3758	56828	8775	41526	48621	52495	9585	25321	4898	8217	4246	32310	7821	7049	9652	35148	26835	10894	3375	8741	6857	5141	4636	7321	4894	14003	7683	7253	9621	2307	105511	7654	4397	5402	3060	3918	2388	3204	18890	10765	10935	2111	16993	21658	9980	7239	2790	3120	3563	7579
397	416	1370	456	437	383	835	1307	742	468	685	449	604	893	514	718	337	645	602	1387	1208	988	629	384	1006	1862	1277	478	1298	3724	1037	2428	1891	1052	414	381	1259	736	943	877	936	692	976	1110	692	865	1140	540	917	1084
1125	1070	2351	1127	904	878	2282	2984	1712	1148	896	1577	1239	2069	948	1355	574	1614	1492	2384	2938	1607	419	3181	1857	2754	3712	2382	2938	2477	2454	6056	4079	1672	1797	1222	2426	1722	2789	1429	2215	1215	2860	1727	1860	1805	2168	3056	1411	1381
1169	445	2854	364	704	413	1801	1749	2238	1457	956	657	1281	2498	1067	973	304	1603	792	6505	6976	2875	1629	2555	2839	3527	4090	1869	2670	3388	4300	6092	4396	4265	2475	1777	3639	1707	2920	4379	4420	1000	2844	2401	1045	2832	2629	1881	2394	2328
969	399	1137	230	465	101	965	1095	1253	908	1474	794	1117	991	944	855	148	1215	604	3429	3367	1888	902	645	810	1796	1202	271	3867	976	3454	790	918	1038	2008	716	4753	471	3815	6529	2614	349	2546	5500	6240	639	812	141	921	937
680	979	1504	1172	1488	909	1529	2387	1388	707	1228	1146	1300	2379	641	1478	995	881	1026	2921	3866	1849	737	1291	1353	2291	3567	1444	2684	5014	2915	5047	2811	1838	1129	1503	2431	1153	1875	2060	2787	1701	792	1516	2132	1005	2183	3627	2134	1280
1620	351	155	222	290	82	198	850	865	105	126	323	327	245	9	86	156	281	438	64	147	12	7	15	33	152	22	18	39	36	412	54	64	17	58	343	367	510	13	189	582	391	24	24	22	3	232	76	31	49
560	2168	713	1546	3485	1419	1003	1490	717	786	292	2681	1450	824	597	1787	1633	1012	810	250	303	258	207	143	373	1308	270	180	1369	180	952	134	31	146	826	278	35	126	303	374	1179	91	512	98	201	22	154	41	254	636
3639	1354	6137	1259	3003	1136	2840	5065	4490	4318	8429	2623	3414	7062	2715	4660	1543	7669	3888	3155	6021	4958	3106	5021	8179	8533	6292	6973	8904	10340	8562	4051	3543	4553	8409	6444	5194	3512	11736	5532	6552	2194	2809	9843	5836	7988	3708	4008	3316	11349
399	110	1049	188	359	103	355	722	382	837	148	203	297	1194	996	347	129	329	424	761	1044	714	155	1295	1487	1073	1122	987	548	1882	1751	1784	2177	1469	639	489	937	608	111	485	773	364	917	214	665	181	2005	2631	1036	352
3399	2	2363	7	32	1	3737	3608	7292	673	3461	382	3683	8907	1860	1265	4	1449	2450	21531	18225	8998	1480	9920	3409	8672	8525	10858	647	6005	2668	7863	10568	9398	373	995	13758	6441	1222	10706	7338	8411	5076	5864	2157	581	8157	6433	3887	2613
1119	5130	3362	4559	7069	4531	2864	4729	1933	1773	983	3723	2319	3064	1279	4021	3415	2442	1545	2709	2352	1445	683	1223	1886	4150	2424	2614	5016	1580	3595	3889	2609	2019	2526	821	1321	1626	2988	2276	2685	773	2884	3043	2105	506	1412	1099	1112	1207
689	347	1337	348	598	332	907	1526	846	867	624	540	1016	1616	516	795	348	1038	849	1119	1800	1195	408	536	1295	1951	1974	511	1459	1462	1903	2519	1765	850	1367	841	2709	1772	1033	1883	1505	774	1168	1219	3280	406	1335	1346	657	718
1786	659	1520	1888	3924	358	1086	1954	1611	1291	1084	878	1763	2196	656	778	831	1278	1246	2911	3424	1932	858	2495	2068	3817	3120	2689	3405	3409	3737	3912	3548	1826	2702	730	5944	3481	4266	2127	3011	838	2393	3772	5064	1440	1456	3980	1637	872
7814	4995	12453	4743	8825	3999	6987	10796	12413	9452	4362	5571	4718	8674	3336	7232	3396	8194	9051	7104	4017	4281	2078	5219	5490	10853	10645	6797	9915	7795	12570	6195	4646	5764	3440	4643	4152	8813	3247	4841	8448	3658	3815	2543	4298	3812	4032	2481	5570	5213
189	15	530	840	371	16	173	291	365	784	1155	161	686	368	668	187	43	461	185	1210	1707	883	445	1429	613	699	707	1455	1573	1836	1561	1245	2224	1043	5089	545	2445	819	1700	1102	928	616	1369	1547	2062	2316	862	2331	711	441
177	130	506	171	240	128	333	521	331	286	187	219	221	339	175	252	113	222	278	294	254	171	101	106	196	330	290	69	390	199	303	218	195	290	220	119	306	458	144	181	321	106	270	208	183	78	323	88	172	253
1657	1921	3303	2329	2500	1890	2108	3164	2857	2111	2038	1806	2804	3702	1432	1802	1434	1944	1405	5383	10766	3026	2804	2516	4602	5954	5811	2871	5697	5221	6091	3419	4358	2052	2528	1395	4358	2829	2905	9118	6043	1830	3226	7400	4447	4018	2988	2840	4270	2942
4432	2141	5719	2018	4203	1532	5305	8906	4044	3229	1788	2893	5029	8888	2516	2996	1694	3329	4685	7093	7290	5407	3344	4193	9212	8111	7053	7322	13570	9105	13249	17973	10228	4159	5851	2171	6306	5963	7913	9718	9189	2520	7895	5244	6946	3320	4922	3712	7075	2387
783	649	1690	461	965	476	1648	1431	1525	1056	2151	882	805	1153	592	1169	416	1528	803	2145	2064	2031	1072	1482	1720	2674	1765	1819	1688	1843	2129	2387	1774	1996	4113	863	1211	1972	2191	2562	1334	3253	1130	1624	1231	2553	2181	2568	1534	2021
1751	717	2256	508	1544	502	2004	2615	1549	1860	1616	1040	1155	1444	786	1782	589	1635	1756	1991	2219	1351	953	1082	2229	3842	2808	1813	1360	5504	4113	1980	1769	2608	1619	1170	2579	2372	2234	1294	2746	1848	1234	2120	1744	1668	2389	1694	1487	2643
2062	1377	4034	1333	3293	1234	2611	3079	4294	3113	2332	1791	2176	3146	2148	1895	1193	2957	1707	2991	2921	1594	1778	2992	2101	5309	3044	3040	3600	3520	5102	3152	2236	2694	3980	1132	2645	4885	5026	4069	3500	1650	2515	6337	4119	3757	3045	2058	1902	3019
1733	2598	2590	2235	4594	2175	1795	4582	916	1489	214	2851	2002	2167	916	1933	1958	1292	1969	1032	1058	475	207	1431	1523	2859	1164	451	2848	532	2943	1434	1857	773	2110	640	1217	2534	1333	1158	2507	608	1848	2133	2409	284	2004	766	834	565
1188	1435	2945	1450	2168	1265	2699	2476	4546	3228	4781	2290	2488	2963	2589	2307	872	3237	1720	4851	5298	3382	2962	3546	3189	3644	5539	3860	5223	3456	4768	4738	3040	4406	4368	1191	6835	3749	8627	3608	3938	3114	3478	4198	3462	4710	3303	5803	2982	4478
1463	1157	3162	1965	2706	1140	2454	3128	2621	2675	2314	1662	2499	3191	1572	1892	1085	1901	1675	2038	4245	2373	1232	3142	3230	3727	4159	3135	4846	4852	4156	5688	4389	6934	2976	1094	4616	2541	5240	2512	4508	1156	2859	4719	2370	2380	1811	2722	2757	2278
314	4743	705	5481	10631	6953	271	2169	195	243	174	4917	693	292	596	3661	5543	732	182	316	111	254	54	193	130	353	219	42	187	139	43	100	105	93	37	158	68	302	23	26	233	70	814	34	92	39	55	49	117	372
40	121	129	424	249	143	117	200	87	163	124	119	248	217	141	120	118	185	74	331	663	226	147	359	263	721	879	328	520	268	497	785	552	251	692	119	608	294	1187	343	400	206	484	702	601	332	257	406	298	106
366	144	574	310	416	247	932	1709	1304	101	732	509	1017	994	92	484	161	646	404	1585	98	619	1874	1685	794	1486	1801	1438	11337	587	7016	368	646	1098	592	717	1846	628	1519	2421	2231	169	918	1733	2434	3840	973	236	666	1203
2715	2131	1105	1599	4454	1320	606	2180	1950	1045	281	1844	1093	864	398	1805	1255	1818	1307	360	232	287	149	411	413	921	266	86	1760	338	80	685	121	468	606	417	23	74	231	122	1035	136	581	339	138	19	263	227	202	543
463	1	1858	4	23	5	1234	1386	1218	1459	888	69	1117	662	859	108	2	246	642	1393	1579	2475	410	5275	1005	2145	2223	2113	2725	676	3153	2955	2976	1564	655	320	14576	961	1395	2697	1110	2335	1035	2742	1287	2257	942	8380	3444	766
452	248	1018	284	406	225	1020	1067	1256	632	825	495	671	1428	316	643	169	1102	685	1732	2392	964	393	760	1386	1390	852	1100	949	1333	1060	1261	2232	1528	1008	615	667	920	981	1522	1145	503	600	515	818	967	1104	1198	1085	1015
4004	1800	10585	1921	2930	1642	10931	9915	11113	9068	5314	2780	4015	10594	5368	3303	1490	5446	4907	4657	18894	3400	4810	10159	9125	10643	39635	5623	11455	6169	13353	11780	10001	19353	3425	2429	39856	16775	5193	3449	10876	25858	10348	7855	3407	4819	10165	9907	13802	9942
937	5031	654	1871	6541	2645	609	2937	414	517	354	4095	1413	713	328	2063	2673	752	1582	396	149	88	76	407	192	706	367	45	268	351	144	626	274	36	52	278	483	958	7	578	560	97	302	28	52	12	222	184	391	400
190	271	433	264	683	347	304	436	435	307	265	311	253	499	188	368	258	310	216	349	268	184	154	662	489	324	513	322	801	384	257	1007	300	159	291	101	171	181	139	107	313	45	179	145	119	304	894	219	118	515
1061	984	3236	1015	1168	718	3122	2978	2887	2572	1468	996	1699	3200	1489	1076	607	1069	2059	2628	13198	2108	741	2546	5628	10094	13969	1234	3162	5161	1702	7986	5477	3281	3013	2490	6169	2606	2004	1057	3014	6361	1420	1235	2101	3654	4808	3166	3930	915
739	7093	1630	7292	8789	6842	1156	5030	921	924	693	4171	2415	1400	1007	4562	4672	1792	1618	607	1440	805	537	1179	1143	3154	1782	484	2966	1805	2842	589	1515	1310	1626	607	945	2028	2201	1342	2513	327	2520	3458	1701	734	1479	944	713	936
526	1959	685	1736	6206	1186	594	1497	233	746	171	2414	1373	915	455	1754	1378	989	686	831	377	653	173	355	439	1130	341	485	3007	211	170	102	483	203	398	312	303	93	786	417	2129	33	487	533	377	234	476	77	349	327
679	940	1962	2824	1995	935	1402	2413	1878	1680	1963	1383	1653	3556	1307	1419	924	1236	1022	4085	4196	3483	2027	4427	1505	4387	1868	8511	3540	2613	3679	2460	4545	2598	1755	535	2893	3228	6977	2266	2357	1565	6030	2640	3813	2808	1531	3001	2810	1777
8604	4288	11214	6848	15073	4461	8160	10027	12357	14915	13625	6361	8996	8211	8703	6416	4154	10659	6657	9452	13587	7249	8415	7078	10611	13599	10182	9218	22211	12533	25157	14211	10199	9279	18783	4441	13156	20297	40112	16850	17754	5189	11875	30409	19319	18112	5075	5984	11467	10525
553	544	1184	384	682	321	1108	1430	709	1383	936	821	553	831	1755	947	359	876	833	1520	2450	652	1044	430	809	2604	1133	941	3479	986	2260	1150	841	758	4243	593	903	2635	1573	1363	1106	793	1163	2355	1440	4291	956	837	539	940
1090	889	2829	4831	1504	599	2015	3045	12521	7001	7133	2418	10636	15351	4687	2259	689	3324	1576	30078	16220	23538	6249	5542	5862	4829	16570	9207	14748	19871	22820	19136	17292	6656	8396	3099	23576	4950	21775	10271	12457	3827	12120	5603	19342	11580	7859	23319	19790	4118
606	1694	994	2064	19816	2203	597	2051	1036	2669	674	1511	1227	2809	1255	2324	4963	695	897	7115	1047	4873	243	4643	477	2398	378	2397	2749	676	1786	424	514	1158	766	441	2122	816	898	1058	1110	432	3841	1066	1093	889	571	198	535	915
1550	2865	1858	2018	4870	2282	1166	3508	979	957	249	2746	2439	1646	722	2395	2271	1580	2300	780	1106	961	485	1456	1221	3508	1279	786	2525	2048	1990	1266	372	934	842	705	665	1218	774	983	3114	230	1157	1285	856	178	1533	446	735	690
675	961	2762	1005	1458	918	2630	2032	2298	1315	2550	1156	1541	2784	1466	1198	833	1971	818	3305	4701	3508	2692	2886	1806	4032	6574	3678	1439	1261	4715	5385	2977	6880	1078	1256	4583	5119	5350	4668	2190	4047	3034	3986	2275	2394	3407	4967	2534	3502
99	129	161	59	93	38	72	154	81	844	1309	327	336	307	48	203	24	474	22	712	225	183	567	294	58	109	111	409	81	84	424	65	40	208	106	113	109	86	96	336	1486	106	133	107	216	532	72	44	201	278
4162	3546	9465	3608	7399	3336	5872	5922	10605	7057	8825	5211	5440	5948	4767	4745	2859	7078	4203	10923	8409	5161	8177	4183	4437	12415	5941	11580	6716	5054	11321	5674	7904	6907	6512	2196	6511	8963	18653	7087	8844	4407	7208	9446	7431	7190	4079	5701	4321	10219
2826	3092	5238	5742	15527	2468	1468	8681	2423	3890	4279	13123	15243	5151	990	7121	4345	13474	5060	2859	1581	4412	2229	652	2327	4707	624	3504	1537	63	2543	202	34	1017	896	1922	286	248	263	546	15393	503	2329	1840	113	444	386	59	1207	5175
11086	6649	17345	7135	15442	5833	8878	16773	9712	15229	4855	9967	13576	23095	9147	7730	6108	11866	8523	14099	21874	5917	5289	10444	17922	21182	18422	9627	29255	16824	27785	18744	8755	7601	18823	7852	12308	15537	16765	18748	31198	5187	11987	19190	17765	4157	11059	10136	15151	7344
1186	529	478	407	1432	282	434	1946	611	543	185	1150	1669	555	67	667	385	614	1500	96	442	64	55	244	319	1025	239	62	269	368	113	297	139	110	122	353	47	340	22	113	1843	144	251	125	287	6	219	79	169	185
54	1143	434	1854	1693	1457	414	729	295	179	201	1040	435	140	179	1217	826	509	147	109	161	138	80	215	90	885	104	39	297	14	27	44	38	72	19	82	46	38	38	46	126	10	276	9	41	47	27	238	58	392
1278	560	1702	485	919	560	1164	1184	2254	633	2393	742	1096	2299	264	963	460	1573	890	2221	3627	2571	4780	726	3405	1140	2305	3406	1765	3401	5798	1673	1528	1973	1484	738	3304	2269	4750	5603	3208	952	1425	2917	2552	2810	1506	5413	2758	3739
419	321	829	436	520	268	781	890	768	556	1529	510	1402	1107	335	631	256	823	596	1754	2434	1922	845	4389	1489	1368	2123	2381	499	987	1534	3045	1598	1761	1260	670	3372	1219	2207	1526	1010	1167	1427	1250	3134	1238	1109	4520	2312	1558
21	10	82	210	18	14	21	113	104	172	273	61	302	217	162	79	13	135	61	501	518	287	181	314	272	193	115	289	424	383	863	610	555	151	1178	141	634	228	1130	548	553	167	559	1192	972	459	175	346	314	139
391	250	692	408	603	274	649	629	992	735	979	452	682	854	415	388	221	703	486	606	1470	427	639	485	576	1069	1228	1156	683	802	1135	1995	852	847	1246	340	1620	1414	1809	1191	1051	437	721	1477	2099	1214	546	941	417	568
165	58	392	102	796	20	245	667	281	536	365	178	518	1467	224	247	110	313	395	944	8142	1643	247	2580	120	542	130	1351	1198	1172	1615	903	1529	527	812	362	7959	425	9597	1129	503	271	2566	1035	1847	590	40	3656	1259	363
1283	902	1870	954	836	689	2654	4233	978	801	1172	1226	1039	2446	726	1056	546	1323	1629	1396	2466	1751	384	1897	2369	2575	3557	589	1543	4211	2361	3704	6007	1685	2503	1202	2587	2734	1890	619	2713	1045	3172	1684	1774	486	1544	1872	1379	1946
1021	438	1394	476	626	319	987	1274	990	914	941	486	699	1194	627	811	402	947	802	1102	1979	897	342	869	854	1807	837	1054	1005	1290	1502	1344	1742	1624	1465	626	1019	1445	4289	1009	1256	517	1221	1794	2418	910	1061	967	1097	968
2618	1837	5785	1699	3277	1689	4439	4150	4143	4150	5915	2485	2922	3285	2220	2536	1457	4157	2368	3526	5017	2594	2939	3570	5678	5327	4050	2986	4748	3911	6919	5929	20045	5197	6785	1838	4420	8935	10128	5033	6014	3324	3327	9042	3813	4294	4822	2038	3858	5185
1523	1831	3310	1412	3184	1496	3135	3127	3477	2163	4809	2208	1678	2506	1653	2131	1378	2537	1768	2991	3515	3215	2176	6675	2873	4232	6701	6441	2642	3499	3027	2823	2467	3934	2785	751	3991	2913	5066	5523	2621	4987	2560	2242	1349	6256	5451	6525	2717	4177
495	496	900	1263	1122	421	645	1797	1222	520	500	1055	1787	1560	1176	794	596	725	958	1955	3034	1064	525	1867	1348	1364	2606	766	2010	900	1230	3195	1890	1349	997	634	2047	1392	1019	902	852	1732	1218	1929	1541	498	624	1565	968	640
163	279	823	1006	791	499	166	914	522	171	657	508	1434	2072	82	665	269	767	497	1542	1320	2436	4125	135	4159	1462	1836	1428	5494	3128	14732	1086	2391	1382	1104	980	1790	365	3636	3167	3938	639	1104	4244	7374	608	2904	1452	2369	1341
3858	1926	4884	1621	3825	1495	3143	4392	3490	4731	2374	2164	2036	3406	2026	2746	1555	2923	2869	2806	6109	1945	1969	2483	2800	4427	5288	3107	5651	6301	7197	4808	3599	3808	4707	1545	4962	6737	4160	2951	4776	2707	3722	8584	7805	2398	3631	3120	2162	2881
1654	1136	4402	1372	2415	1133	3071	2748	5499	3020	7901	1866	2009	4158	1825	2083	912	3703	1879	4887	6932	4475	4197	4389	4190	4441	4655	5279	4317	3582	5074	4327	2393	4377	5138	1333	3426	3489	5783	8646	4573	6595	3520	2833	2139	7488	4700	5178	3565	7504
431	175	311	347	1969	198	246	563	272	80	101	191	136	587	101	313	620	249	212	328	186	219	67	980	256	561	184	408	251	106	300	694	875	157	54	75	301	281	163	82	288	131	166	121	70	104	189	161	114	168
1634	3577	2039	3352	6499	2898	2472	5151	2013	1144	525	2991	1475	1941	873	2717	3150	1522	3106	1314	1538	737	396	469	1022	2407	2218	379	1510	1972	3240	1499	2309	945	411	1262	1408	735	1900	870	1722	558	1374	2118	814	272	1305	663	1324	1003
1442	1356	2942	1478	2606	1205	1766	2573	3141	2203	1173	1951	1675	3188	1040	1701	1131	1942	1688	1401	1341	977	915	672	919	2498	1452	1170	2587	1329	3280	2036	1649	1021	1798	682	1010	2023	2067	2971	2536	407	1196	1607	1229	1346	1156	456	1583	1641
1714	1700	3506	1660	2876	1378	2440	4055	2128	2094	859	2071	2518	4141	1407	2218	1430	1889	2196	2681	3368	2077	681	1555	2995	4532	3217	996	5349	2643	4053	4234	4112	1668	3300	1365	2833	3620	2225	2775	3335	1321	2946	3096	5779	756	2877	1416	2449	1297
876	432	1620	579	1058	369	1220	1388	1550	1035	2032	694	966	1540	678	857	438	1238	813	2148	2797	1460	1067	886	2163	2504	1559	1727	1767	2527	2143	2130	1615	1438	3730	780	1679	1194	2721	3648	1673	1088	1033	1435	1425	2336	1310	1694	1490	1529
3197	7240	3841	10804	15850	8672	3224	8248	4412	3763	2694	7107	5837	2595	1715	7453	8577	4238	4171	1019	1411	1673	888	390	1271	4718	1074	767	4503	447	806	407	309	888	1705	5834	370	417	2955	3574	5237	386	2033	1446	2781	1350	630	411	1743	3625
8006	3345	9201	3066	6136	3003	8198	8640	5794	7946	4987	3656	4184	3228	5752	3898	2569	5734	3024	7125	6779	6709	2301	10379	3232	7768	9157	5533	4860	9383	7535	26526	14130	14592	6830	2642	5569	10209	13649	6328	7687	7310	7534	8751	7218	4792	4959	7272	3623	7307
520	426	650	392	541	364	430	691	339	788	108	409	399	598	612	461	314	364	272	1013	968	297	134	408	418	1217	337	216	426	565	853	779	962	368	461	220	755	784	323	351	783	311	756	658	989	92	263	364	399	271
4091	3045	10586	2972	4023	2360	9258	11433	7263	7913	4186	3801	5472	11711	4463	4739	2195	7249	5515	9347	9565	5567	4852	4993	5970	11811	12316	8816	10029	19672	14737	28119	13779	5607	12220	5886	4280	9501	14079	5911	10171	8088	9143	15509	11599	7512	6190	26700	5776	7804
9209	5293	7742	4661	11375	4366	4271	6886	5039	18183	919	5603	4921	5785	5166	4537	5669	3078	4434	6158	8888	3206	847	4038	6564	6937	4012	1820	11794	6968	7831	6995	6210	2170	4771	2079	4758	4559	4880	3993	11578	1786	5482	9071	9117	850	3666	2282	4886	2005
2758	1449	5006	1752	3076	1346	2758	4886	2817	3380	1204	1684	2866	3285	2333	2607	1330	2559	2562	2162	6507	1502	790	1815	4443	5371	6677	1590	5779	7313	5454	7131	7253	2485	4281	1722	4198	4816	4667	2894	6206	3177	3173	4159	5561	1138	4126	2351	3608	1676
1287	682	3965	1774	2490	695	4272	7017	8103	1054	2338	1503	12266	12183	1100	2035	860	2666	2055	11505	12759	8914	3211	3685	25382	6892	19349	3723	8116	30049	18651	19571	11934	7123	5267	2589	25062	7680	7714	15867	14415	7922	7941	6870	17112	1978	9387	20128	20641	4394
502	483	1640	887	784	422	1247	1931	1524	1005	874	932	1617	2393	765	856	340	646	936	1983	3651	1334	490	1456	1549	2433	2364	2304	1780	1572	2425	2632	4053	1158	1801	581	2536	1644	3003	1757	2179	757	2042	1836	3257	613	1104	1240	1840	611
2090	4614	13178	3177	7812	3956	4077	4113	3380	2554	2058	9086	4119	1243	1581	10285	5844	2783	6023	9439	514	3920	11373	3594	757	7816	1220	2520	21034	309	17171	446	106	382	484	1210	736	408	218	8263	1450	252	2877	118	495	1487	315	342	519	2798
525	4244	1755	3225	6133	2549	657	2051	963	916	1444	3848	1105	2130	764	3246	2817	1954	953	1453	695	671	1484	2451	354	1090	717	1495	1186	969	1288	709	605	2036	565	385	611	822	2385	1618	812	126	1710	1942	692	2628	205	541	535	1974
451	552	783	929	2568	843	971	891	572	430	471	1913	1742	843	180	1534	1002	1194	1335	240	825	323	193	1014	435	2442	166	169	160	13	28	557	335	62	25	122	158	82	7	39	218	26	268	67	46	8	53	218	76	545
5161	1051	9582	1343	2296	787	5020	4753	5475	2950	11582	1829	2371	5072	2455	3612	996	5698	4199	8284	10149	9782	5954	5261	9646	6901	3448	10542	3267	2404	9448	10574	6263	6078	7567	3080	2096	7741	10666	4654	9656	4648	4882	7264	4822	10333	8289	10582	4410	10005
12294	4470	15331	3367	11177	3918	9313	13885	10530	11688	5797	6144	5808	12744	5408	8382	4782	9199	11702	9417	14256	8148	3538	11361	40234	18733	12461	5183	15016	27490	18153	18451	12089	11716	9112	6197	29405	10221	16262	9272	9098	4680	9957	12865	13203	6268	10273	8168	8094	7062
3687	4063	3854	4261	9989	2870	3911	6801	2026	4998	1016	6532	6730	3259	1660	4180	3025	3136	3670	768	4747	666	766	1041	2424	7712	1967	597	4011	1313	7404	799	460	815	987	2312	222	913	707	1700	7538	814	2948	1999	3005	420	2325	505	1088	1552
168	115	411	175	536	62	158	347	263	599	1332	510	560	706	190	615	212	1161	250	169	135	159	414	106	431	1316	145	235	232	74	116	153	37	176	221	652	36	24	67	344	817	58	136	241	212	519	2153	194	305	1028
1565	1057	2754	1090	1994	985	1660	2902	1541	2275	1337	1510	1762	3205	1561	1269	1000	1473	1421	2942	5125	1652	1735	1840	1888	2951	3207	3022	3051	3524	4211	3874	3858	2101	3464	1393	1817	2080	5287	3250	3698	1017	3385	7134	3860	2903	1440	1219	2345	1570
6715	4039	11009	6048	7790	3445	7861	10597	13038	10746	7294	6806	8736	12049	6686	6039	3147	8759	6501	12872	15001	8272	4710	7952	10802	16023	12750	8552	18579	15505	15158	17418	11809	9784	11962	5235	14000	11416	15768	9676	14224	4295	10650	10975	11548	7684	8454	9841	10261	8961
2614	5400	6403	4913	8784	5122	4356	7610	5810	3134	3831	6845	5164	6095	3181	5299	4185	4273	3660	12357	19906	4525	5132	2849	5406	11956	7695	3990	19889	5067	7225	18242	8660	4154	4386	2600	5560	6846	5734	7141	8276	1622	6198	5960	4012	4024	3909	4126	6186	5886
3951	1411	5692	1670	2509	1167	3588	4895	5060	5168	2216	2101	2889	6344	2712	2573	1296	3471	3475	5095	3823	2803	1235	4004	6574	7657	3649	3223	4102	9835	8174	5436	6141	4281	5633	2664	4769	4265	5560	4280	4965	3024	4618	10521	4410	2509	4291	4635	3975	2885
3702	6563	7992	6994	12972	5214	8620	11557	6998	4885	2105	8789	6304	5405	2497	7490	5370	4646	5764	7211	10469	4595	1107	2241	7111	13117	2783	2306	8067	6721	3232	3880	9960	1834	4235	3511	4410	1590	2159	2680	8169	1581	5916	2479	2579	1263	2413	1528	4300	2914
12371	8492	22792	8408	19671	6871	14671	17184	22052	17813	10371	11548	15202	15660	9652	10656	6706	13122	11157	20035	13852	12685	7252	9152	10509	18496	17181	12596	42729	24031	30472	34259	27836	10261	23877	6283	14481	8586	31054	20085	19194	7997	16849	14917	31811	12681	7216	10836	10181	10758
564	823	1373	932	1760	851	632	1843	392	858	192	992	1042	1491	908	916	1058	716	624	848	1614	533	255	1050	836	1134	1144	393	1780	1678	1077	987	1262	675	979	387	855	989	368	669	1858	335	1308	1503	1021	148	540	451	820	524
6384	1781	4280	1987	2617	1854	3249	13224	5241	4312	1604	4502	8547	4319	358	2489	731	5223	10281	1249	3266	2626	3890	1362	1345	6183	2724	1730	5938	1467	11973	1485	170	1379	1004	1601	341	2236	3023	4999	7452	443	891	4448	4595	607	1925	388	2236	2537
848	267	1841	208	336	128	860	1375	961	1653	1015	432	600	1008	848	663	211	1013	648	1023	1682	787	607	1487	1508	1773	1323	1464	1264	1551	2236	1310	807	1482	2270	531	680	1117	1374	1471	1266	1929	938	1550	1119	1454	931	1749	925	1626
1835	670	1512	573	1912	496	1047	1707	1256	1625	379	797	926	1150	532	814	506	1154	1241	898	1404	451	235	874	1159	1722	882	465	1797	1148	1180	1695	1764	733	2246	725	219	1216	1000	1045	1606	1125	901	1020	986	404	737	563	686	554
450	689	1067	687	1306	566	983	1549	938	597	851	902	874	1107	376	794	558	726	742	3315	3032	962	349	732	651	1265	465	1376	2972	915	1308	944	1675	851	2117	492	552	816	1427	2442	1177	890	1507	1004	1088	898	1027	668	970	797
1338	520	3078	655	776	310	2675	3880	1340	1906	1885	769	1113	3122	831	1378	373	1779	1739	2484	1236	1592	1627	4127	1892	3836	4023	3336	6159	7057	3409	4346	4820	3802	6787	2133	3547	3242	4943	4472	4361	2197	1629	4180	5701	2137	3287	5110	2918	2870
409	5315	2977	4707	10545	2955	976	2211	766	7744	311	3754	808	1167	7254	3343	4022	1686	684	506	1050	865	544	617	772	2075	1040	2936	1451	1448	3670	410	1029	927	3299	300	20	163	2066	3219	1396	27	1220	2598	1191	1886	1035	103	1054	1927
632	298	1265	404	514	315	894	1421	695	592	542	514	712	776	835	743	293	664	692	1225	1998	985	428	1079	1045	2552	1888	924	1867	1717	2090	2404	2304	2063	1362	952	1256	1518	1833	1476	1334	1393	1380	2134	2191	753	1112	1462	1059	839
2231	3311	6872	6546	5099	3553	3887	6859	4055	4566	2625	3980	5738	6844	3483	3409	2997	3663	2446	7573	9652	6640	2814	6610	6295	7472	5544	4689	10457	6349	12175	8141	9169	3864	7433	2211	8298	7422	6380	3671	10835	2787	12491	7389	12502	3517	3934	3778	7048	4658
16956	7590	29828	7978	18350	6023	21502	23901	31231	29057	10865	12336	18488	16338	16409	11083	6545	15605	16033	28420	25178	21982	10212	18591	10816	30790	31243	23185	23758	48504	49125	57464	21319	18853	16180	6491	22406	30895	39969	33709	29144	14925	29503	22279	40736	17959	31037	16535	13732	18102
1486	97	3693	119	172	71	1803	2323	1318	2432	684	412	1154	1313	879	723	97	1037	1161	391	1456	624	434	1570	1658	1977	1067	4236	2393	1742	5670	885	3703	754	2035	1038	4457	1710	1906	1940	3361	391	1322	3003	3794	835	2442	679	855	1197
555	22	371	20	69	14	576	420	594	239	1179	119	126	675	48	165	20	509	425	3939	1382	787	344	2982	1858	3071	2399	2107	262	718	1167	4030	2434	524	126	194	2053	2493	213	597	625	2321	655	564	608	770	1449	2938	1200	913
723	537	1284	362	591	500	1066	1481	523	389	688	616	501	842	363	787	331	532	682	1110	1321	683	456	786	933	2151	1679	1486	1400	1579	1226	1613	721	1038	1128	450	976	1171	932	521	703	2076	529	833	768	824	1028	1266	806	1091
133	43	399	83	59	93	290	406	300	130	291	139	294	411	166	182	67	183	202	520	969	982	164	488	642	1274	1172	356	452	705	451	903	785	840	474	363	1391	326	554	302	395	382	518	616	379	233	525	773	662	415
1973	2572	3809	2085	5033	2043	3329	4834	3781	1827	1737	3376	2997	4051	939	3074	1900	3257	2587	2122	1473	994	1153	2162	1882	4621	1510	2263	2637	1586	3096	839	4137	2015	1457	1533	1102	2377	1570	2486	4287	746	4505	1541	2557	1004	849	990	1832	2250
4469	3200	4266	4206	11525	3253	2116	5692	3727	4970	1747	4094	3903	4940	2771	3442	3466	4964	3177	3214	4418	2075	1758	1736	2818	4577	2584	2522	4348	4347	5386	3617	5886	1768	3051	2832	1356	2502	2446	1948	6026	1094	3808	6740	2770	1825	2803	789	3286	2282
2196	1455	3230	1069	3312	1123	2105	2554	2997	3115	1631	1548	2121	2399	1580	1645	1164	2294	1646	2611	3894	1584	1593	1294	3814	2943	2419	2616	2964	2507	3002	2391	2789	2320	2486	948	4520	3208	4686	2571	3527	1617	2489	2601	3365	1918	2143	1492	3482	2164
593	383	2114	662	858	370	1529	1894	1497	1469	981	946	2163	2101	1224	883	305	1218	849	3701	3577	1937	788	1813	2459	3159	2274	2075	5467	2715	4433	4465	3803	2314	6242	1446	2273	1914	3877	2785	3563	1503	4548	2438	2676	1878	1984	2743	4446	1056
2139	824	3149	847	2404	792	1562	2220	2448	2584	1608	1203	1666	2861	1034	1461	917	1747	1780	3358	5651	2399	1198	1610	2022	3365	2690	2344	1966	3520	3285	2776	3262	1574	2846	1117	2824	1616	21422	4925	2603	1081	1834	4134	3239	2447	1101	1247	3217	1749
311	1526	1106	1244	1534	1540	1004	1945	903	644	595	1828	971	1792	634	2104	1055	1332	879	1060	624	742	251	292	763	1796	612	512	622	482	454	815	761	638	559	757	929	553	682	764	917	294	571	206	399	358	422	340	998	1120
12056	3964	4062	6033	10532	5188	3070	5265	3890	2817	5808	4951	2929	3645	1245	7127	5964	9021	3111	6077	1537	4842	2811	3427	2842	4459	1161	2804	6351	2080	9915	3712	7295	2284	5668	3027	690	1933	5522	3104	7379	1671	6152	2680	2233	5576	1165	1801	5265	6716
6716	497	2680	1012	115204	509	749	1053	2861	6670	7384	4493	4318	1029	656	1085	17884	8299	14771	895	514	2765	1211	496	1494	9381	748	1658	559	144	387	112	64	568	407	2347	248	166	605	1119	3973	229	1749	485	651	523	327	178	1341	2207
142	258	952	1716	511	305	908	1340	1756	1314	3299	962	2146	2102	744	686	238	1079	611	4307	4057	5709	2147	2332	2993	2520	1767	5289	3680	2165	5349	9074	10876	2186	4043	910	4983	1561	13353	3685	3570	747	7629	3023	6542	4171	1319	3723	3079	1092
624	11286	1112	12070	14581	8485	1115	5314	1003	450	241	6619	2367	474	511	6611	7631	1619	1093	174	361	283	45	73	173	1788	257	38	601	44	13	179	25	58	27	324	13	49	36	57	375	27	1016	33	57	16	111	28	150	704
405	521	1702	451	1767	267	551	561	577	738	3308	2479	1552	1060	407	870	556	2853	601	415	1178	685	1068	772	906	2048	735	1308	549	481	371	424	97	1209	455	794	260	428	367	475	4855	744	1265	756	298	658	607	140	420	3850
979	898	2784	1151	1689	818	1792	2380	2606	1952	2742	1172	1791	2620	1092	1101	660	1361	1214	3446	4410	1485	1004	2219	1660	3036	4189	3215	3789	2561	3726	11807	8427	1736	2278	691	3383	2134	4054	5755	2806	2197	1834	1182	3300	2202	1873	1949	2718	1754
876	1557	2644	3133	3831	1901	1787	2418	1522	2526	243	1662	1010	2060	1645	3404	2047	1222	1815	273	1498	562	180	1684	1029	1751	792	211	4931	132	994	361	233	531	1308	510	1451	452	235	156	875	84	1020	144	1350	299	249	460	188	274
256	2973	679	1254	3827	1138	221	1076	92	561	195	2366	823	408	440	1647	1384	803	505	324	207	195	100	82	271	1022	320	107	665	141	65	52	56	118	84	221	45	43	28	198	548	312	361	25	146	166	114	21	154	356
766	4271	542	2742	2718	1154	282	1425	260	1325	403	3763	1852	664	244	1137	1381	2155	774	169	118	132	108	65	361	1911	244	165	168	6	263	28	120	49	26	109	58	21	52	609	1163	45	313	137	61	8	46	17	156	906
392	87	2259	68	98	95	1142	1357	800	1033	411	254	561	857	789	491	107	593	627	691	661	509	688	1681	256	3228	903	2971	4753	628	7647	1031	1138	919	1032	788	1804	1214	477	1844	1540	655	1063	1731	1365	1591	377	300	465	725
162	278	660	245	437	202	339	544	432	198	331	431	265	480	107	428	202	387	501	353	287	544	205	256	508	750	271	279	420	481	296	102	191	354	176	197	699	69	593	158	411	107	281	290	226	285	231	204	237	435
7596	2991	10830	3529	6415	2978	7124	9128	9438	8859	4144	4840	6473	10996	4690	4989	2676	6865	6331	6462	11848	5734	3473	6517	13716	11183	14497	6621	12968	11942	14197	16683	12528	11085	8877	4668	12765	8699	12011	7213	11122	4060	8280	10941	8186	5459	7487	8460	8643	7009
1764	1453	2550	1943	2253	1120	1592	5066	970	1205	415	2751	2395	2429	908	1871	1091	2203	1834	541	1136	410	183	541	1013	1677	1034	317	1511	1923	1073	590	913	1081	966	694	267	798	1238	420	2063	680	2048	817	751	95	775	438	588	675
422	9814	1897	13178	11959	9847	829	3844	424	689	905	8546	1952	598	648	5417	8436	2365	427	945	1079	3521	864	108	893	1592	705	956	2426	140	130	180	41	377	283	534	136	45	234	297	3968	83	3017	157	333	203	607	112	1187	2489
2045	994	3696	836	1246	640	2554	3021	2738	2265	4716	1368	1843	4960	1148	1824	583	2583	1988	4966	3824	3976	2321	5575	2819	4071	2905	4583	2773	5617	4656	2414	4423	3130	2687	1809	3361	2339	6157	3331	3866	1761	3277	4403	3366	3618	1807	4133	5414	4366
499	2571	976	1212	4232	2296	896	2502	344	504	148	2239	1144	668	585	2068	2175	597	608	292	261	448	134	480	294	884	524	126	725	238	125	588	226	196	219	256	241	323	82	219	818	149	638	135	77	53	138	146	292	276
838	584	2817	1437	928	628	1615	1673	3830	2096	6181	841	2112	2241	1626	1165	491	1540	1089	10445	4354	12600	4503	8277	1887	3248	3692	14022	4824	2953	5379	6975	7591	3119	4084	630	3401	1551	11141	3325	3100	3472	7687	3050	9783	12257	1430	7659	1722	4060
406	178	571	143	280	116	443	406	688	689	254	254	282	411	288	307	160	525	280	640	675	249	156	379	491	747	705	306	646	340	626	695	621	326	452	360	510	399	521	367	559	300	461	351	443	249	365	364	416	367
6909	130	7730	63	1148	20	555	3824	4145	26337	1388	979	2976	3375	2475	946	140	3051	3140	401	702	730	820	874	539	1221	1168	972	2975	854	3943	303	149	412	2774	1137	512	605	2091	2671	4065	220	446	2026	8613	1733	428	133	1213	959
344	10	1051	50	48	14	526	659	295	1089	3511	512	832	1060	204	1054	165	1928	254	299	58	176	1490	20	679	2733	272	219	184	117	368	107	28	142	151	1567	25	55	93	453	496	35	196	156	169	577	94	36	302	2909
22	58	315	6018	203	58	71	402	654	1599	675	210	3849	2528	1854	250	106	382	433	1615	7520	1599	910	1723	2109	1398	1289	2857	7762	4085	5531	4262	6771	2089	6769	639	7415	2966	10449	4685	4505	2836	6236	4593	6981	2059	3715	4184	2913	338
2404	2525	4482	1950	3375	1505	3424	5614	2716	3357	688	2885	2448	4367	1620	2884	1755	1969	2879	1577	2247	1055	431	991	1122	2937	1049	504	5215	2882	4224	4783	5518	1569	2077	1054	1316	2687	2288	1316	3986	1029	2440	1732	2455	585	1921	756	1445	1528
1337	841	2429	776	2492	768	1799	1538	1706	2240	513	1359	1629	2787	1028	1093	738	1485	1210	1297	2549	954	599	702	1990	1958	1992	764	4600	1859	3152	3258	2914	1475	3504	989	2577	1502	3544	5429	2645	462	2068	3689	6485	1206	1263	832	1948	835
3452	1926	7687	2264	3019	1558	4514	6705	4322	5754	1355	2748	3791	9560	3549	2973	1635	3194	3653	8231	6720	3575	2480	6013	32704	8456	9314	3491	11833	9194	19772	12433	8763	6577	6073	2730	14989	6145	9380	8024	7452	2284	9610	7594	5418	3082	4973	3684	5371	2911
6705	3967	10226	4094	7005	3330	6666	8042	7498	6615	3204	5221	4719	7762	3609	4616	3153	5811	4655	5644	11404	4037	3026	5495	10057	9043	9643	6334	12406	9868	10889	18415	14278	7473	9335	4188	6976	9843	9178	4926	8714	6131	7920	6752	7157	4215	6149	5895	6550	6107
1487	27	2303	39	91	13	3786	2849	2068	1434	1405	283	1648	5043	699	645	51	1272	998	2847	4639	2755	374	3916	2386	6513	7851	1905	907	7005	1963	9498	9650	2228	981	2155	4616	1981	2876	1112	3553	3360	2181	973	847	1561	764	2192	2987	1762
254	1066	892	2144	3055	969	89	848	203	756	381	1941	1504	396	233	996	1280	1501	256	115	84	219	100	82	347	818	50	56	1481	60	35	12	5	105	225	329	340	10	11	61	827	7	202	415	65	10	59	160	92	372
1559	9145	3902	5578	19087	12293	1542	4551	2110	8583	1476	9017	2829	1830	4731	8036	63244	3585	2780	1112	834	2769	2205	158	680	4779	695	703	1381	108	202	155	72	390	270	1480	132	154	1194	1010	1392	123	2781	586	481	394	330	95	455	6128
1750	1406	3434	1791	2091	1223	3251	5095	5861	1624	3435	2886	3287	6197	1763	2628	877	3584	3281	11691	6600	6064	3487	3466	4639	5138	2616	7636	8493	4156	6914	6093	6270	4462	3516	1648	3179	6252	9196	7674	3700	2757	4198	3494	3342	3470	4771	4174	4096	4970
2779	1753	7782	1892	3717	1704	4802	5960	6246	6421	4668	3042	3465	5392	3328	2635	1584	4127	3329	11891	7424	5337	2784	8142	4904	6624	8180	5254	12202	5441	8950	6991	7072	4650	8929	2050	5511	5414	8691	4583	6917	2748	7586	4668	8151	2943	3819	3831	4431	4816
855	3668	879	2879	4545	2461	915	1983	710	968	183	2018	1376	869	1051	2953	2380	1177	1115	539	1287	384	203	469	687	1994	721	204	979	653	1565	1605	1041	696	1054	544	1208	988	1004	745	1552	318	994	1570	1106	122	606	464	456	466
1999	16005	4360	17583	28600	15061	2517	7817	2547	3228	2940	12942	4641	2947	3232	14794	12475	7354	2065	2879	1628	1677	1126	1354	1690	8345	2057	1390	3599	2117	1421	3542	3284	1451	1440	3526	1175	1228	1168	1541	4629	1424	4464	1776	3128	1929	1097	838	1999	3535
582	3286	1538	3237	4732	3261	1433	2665	1048	1256	477	2935	1319	1136	850	3073	2306	1139	1007	840	1431	567	347	1053	992	1712	1727	618	2296	867	1026	1854	1199	1190	1152	481	1168	627	797	855	1151	573	1521	646	435	761	1085	1065	759	710
2732	2170	4274	2628	4210	2461	3339	4223	4289	5513	4113	2770	3178	4670	3252	2795	1961	3769	2410	8097	6766	5177	5049	4448	5409	6838	5940	6245	8779	6172	10943	7207	6443	5245	6830	2673	3305	3019	9450	13304	7722	2587	4619	10917	8201	6415	2527	3653	2327	5022
715	1485	1729	986	7249	927	1084	1517	1439	3609	696	1236	608	1440	1130	1409	3071	1438	1020	532	584	285	158	201	248	1513	343	680	446	642	2285	1025	2276	607	815	247	411	826	1120	621	2243	101	1236	597	1318	207	504	216	97	447
867	4135	1360	4304	10870	2805	857	3149	476	650	340	3549	1921	681	661	3157	3434	1456	1346	840	757	726	236	161	761	2802	386	263	1620	86	201	149	27	358	134	572	39	100	95	242	2121	29	2108	237	169	69	353	33	747	1003
579	1302	2249	2055	3040	1378	741	1885	793	880	2560	2385	2197	1494	241	1912	976	2586	1128	622	423	546	1013	276	568	2668	473	1804	1369	575	295	171	136	1460	323	1885	99	257	34	198	1181	149	508	90	100	133	207	510	499	2494
561	4852	589	5274	8704	5276	659	3173	187	716	257	3056	1851	447	559	3158	3864	1419	547	219	584	442	261	906	887	1860	766	114	1295	861	290	928	1062	462	342	396	90	533	213	586	2558	62	789	443	1346	470	352	251	1022	532
6065	1042	5832	1325	2030	926	4220	4868	7832	2547	5775	1538	2495	7554	1421	2891	770	3583	3339	4881	4210	8248	4140	7136	4633	8053	6685	10438	5109	5097	9405	6072	9156	7811	4749	1936	6088	4543	17387	17919	10461	2664	4416	5271	6390	4683	13314	9490	6733	7661
943	773	1647	771	1909	718	892	2390	1006	1218	597	1115	1341	2171	515	866	843	858	1167	1180	1860	672	420	927	1981	2327	921	1584	2312	1139	2778	2012	2984	1173	2197	728	2313	2517	3260	2452	2513	355	1644	3143	1203	369	1202	474	1392	752
1443	3387	2355	3056	8102	3654	1739	4199	1431	1482	496	3749	2425	1593	1071	3708	3097	2176	1893	1066	1486	837	497	823	771	2149	859	1920	1583	990	4246	831	1580	404	950	1039	434	718	2018	1893	2393	98	1711	831	1162	488	765	850	1328	1201
1329	1283	3114	1339	2575	1162	2025	2241	2904	2477	2543	1586	2001	2875	2366	1687	1073	2084	1248	6355	5705	4058	2292	9468	3709	3609	4003	4155	2916	3885	4501	3873	2950	2930	3742	1041	4095	3473	4625	3721	3208	4723	2932	2454	3952	4041	4008	3751	2693	3801
1595	2108	2240	2041	4888	1986	1512	3027	2514	2379	860	2026	1836	2235	1035	2415	2166	1882	2764	1287	1070	865	455	877	1787	2296	1642	791	4547	2207	2751	3557	3058	1156	2626	1841	816	1857	3780	1351	2235	516	1391	1527	1761	654	1782	941	763	1187
1267	695	3640	740	1370	476	2559	2184	4044	2646	6037	998	2271	3886	1771	1248	603	2773	1389	2991	5211	3247	3313	2759	4605	3020	3625	4585	1657	3115	4456	3297	2235	6447	4122	1551	2879	2881	6652	3493	4574	3590	2369	3188	3031	5051	2903	3871	3385	6299
896	4664	2057	3518	5272	5278	1791	4773	1352	1778	1261	3803	1364	1914	1009	3774	3234	1971	1253	1515	1232	1704	924	904	1193	3555	2055	1011	2384	1061	1589	1912	1754	1096	762	979	1303	369	1312	1096	2493	801	1933	1989	999	627	2426	1044	1204	2171
322	310	566	345	312	317	482	680	292	324	47	422	357	527	159	351	192	289	296	248	198	119	38	261	195	636	280	112	449	291	758	372	530	214	271	177	440	394	480	294	798	43	517	439	555	61	198	137	211	154
564	945	570	622	1819	630	836	1670	363	265	85	795	633	990	254	920	763	481	870	388	754	340	107	348	677	1106	667	116	1198	635	735	603	756	390	417	285	866	208	446	599	680	170	869	393	480	88	493	340	564	293
5459	3094	4125	2423	4091	2588	2563	4030	4299	2989	1911	2955	2025	1126	3467	3023	2135	2112	5733	1512	3288	669	3313	617	2262	26802	6285	676	14132	12672	11522	21261	2949	3067	12350	1215	8506	32307	17970	832	2182	4772	3022	687	7140	470	17891	10168	2739	3806
212	1128	400	876	2945	1212	244	581	84	284	148	1708	754	229	197	1537	870	457	563	44	171	142	14	115	181	311	93	33	254	116	34	32	15	44	10	89	32	27	16	69	857	1	294	66	130	3	85	63	28	194
355	1979	2253	2352	1212	2102	594	4896	758	362	305	2889	1601	889	538	1721	874	1561	801	955	918	238	184	252	130	2387	2003	474	870	485	1286	310	904	899	53	126	593	2424	31	27	442	1234	2246	233	127	47	1393	110	338	1117
1832	1352	2645	892	844	506	3033	5593	4178	678	1139	1438	3336	2643	342	1843	3746	3588	2905	5127	6403	2289	2491	2944	1575	5413	4344	4418	1713	26804	24192	4502	4434	7902	570	1618	2460	27468	2183	10061	15703	3831	5271	3790	3443	323	8482	944	2238	2457
1765	751	3061	1318	1422	1038	2982	4112	3393	1600	1087	1463	2436	2372	1073	1511	898	2015	2145	4502	3561	3766	1229	3895	1898	12021	2784	4894	3195	3385	3706	7727	7784	1619	1429	1190	2091	2047	2566	3318	3892	1592	993	1968	916	1782	2486	1610	3340	1893
1820	996	1752	914	4014	722	1133	2950	1358	1561	803	1440	1495	2189	619	1285	1062	1617	1702	828	1697	463	316	515	2260	2526	1242	409	2194	1357	2217	711	1114	788	1424	1123	1620	1807	1044	833	2537	415	1436	1334	1220	453	888	599	1053	1092
2456	686	2642	584	1027	631	2037	2510	1280	1711	3259	816	788	1821	934	1714	629	1810	1532	1348	2335	2468	1030	1717	1867	3981	4010	1191	1262	5533	1896	2983	1223	1665	1205	1452	4336	2443	2370	2294	1888	2204	1188	1984	1358	933	3733	2876	1873	3213
1051	429	1771	395	459	336	1162	1289	1911	1130	802	512	717	1623	432	620	244	1194	873	1790	1395	767	793	838	562	1456	1220	1934	839	1331	1605	1225	1518	993	1160	500	998	1218	1664	830	1865	484	1290	1548	896	938	695	631	1060	1339
1178	1308	2431	1850	2602	1475	1881	2277	3910	1768	5700	2260	1613	3415	1176	1866	1174	2749	1795	4582	3114	4316	3960	2567	2528	2951	7791	4822	2542	2861	3652	1802	1641	3028	2867	766	2424	2410	4612	3402	3138	2585	2881	2099	1992	5078	3052	4521	2235	5105
598	297	2510	286	578	180	471	743	542	645	774	478	815	312	209	568	136	660	463	2354	1140	1826	1328	349	806	1388	1588	1046	1910	853	4019	1682	1334	959	638	327	159	1786	1288	3083	3236	248	1593	1692	3394	1515	176	212	628	760
89	991	1917	1322	1078	648	406	664	199	685	128	908	704	502	687	1012	776	372	354	154	308	139	115	53	184	1009	161	70	1769	171	140	84	366	149	160	249	53	97	37	104	847	52	387	46	207	37	138	58	260	295
637	493	960	549	1280	328	611	1025	1012	712	141	732	740	1539	317	733	413	589	661	495	1276	528	177	403	723	961	1102	527	1167	594	1135	1519	471	470	318	256	1191	639	536	1163	876	219	686	400	632	164	475	221	465	375
33	14	161	10	11	9	1067	278	100	4	63	32	44	308	8	65	4	84	57	457	297	299	42	295	204	268	535	338	109	802	996	62	678	225	22	31	1072	252	18	105	848	107	431	175	52	4	349	357	461	334
1526	2321	1283	2575	5517	2179	1232	3130	883	1408	526	1903	1234	1485	620	1883	1952	1173	1434	684	1627	493	472	845	1160	6004	1605	668	3033	2578	1926	2339	1402	978	1228	783	988	1359	1115	1284	2233	399	1125	2244	2908	466	1159	775	772	633
4623	3603	8442	3354	7652	2963	5234	5544	7520	7135	13286	4133	5822	9842	4384	4374	2681	7699	4670	10471	12336	10396	12509	7085	5848	11237	6830	14601	10464	12722	23302	12967	10477	10349	8019	4324	3869	7087	29588	17323	9047	2721	7963	22612	10645	11854	4703	6567	8915	9997
2825	3677	1514	2491	40684	2835	804	2261	1307	1464	978	2850	2014	1341	681	2174	2993	3430	1190	2491	944	1838	2879	1077	1110	2921	967	1074	4732	759	2693	2567	3060	988	1150	1350	888	768	1583	7831	5310	209	1938	5171	4187	269	1086	307	1903	1009
71	32	109	239	893	21	74	260	325	215	313	73	246	869	273	132	78	332	159	412	1182	769	161	569	605	998	220	459	523	258	597	961	1049	313	525	180	1397	673	1033	687	678	308	901	1044	2123	291	583	1169	327	154
983	231	1261	734	305	199	1839	1584	2764	1573	2043	384	2349	2461	1242	430	152	1440	843	2975	4284	2229	3617	3567	2624	5604	8001	4533	3633	8116	4544	11451	4784	4861	2470	417	6236	4751	11187	3197	3640	4913	2359	11713	8698	5275	3581	4244	3907	1711
1299	1395	2714	1607	2352	1085	1643	2393	2145	5369	1703	1724	2382	4743	2931	1765	1298	2025	1483	3760	3234	2256	2244	2224	2251	3831	4360	3603	5025	2322	9112	4338	4336	2395	2923	1008	2892	3109	5582	5607	4869	861	3020	9313	3895	2658	2133	2399	1734	1778
3995	2230	8099	2385	5602	2008	5068	7060	5557	5196	5490	3531	3456	5381	3038	3600	2027	4926	4942	5155	10727	3393	3117	3680	7032	8599	7122	3783	7921	13059	8970	10186	4328	7880	5912	3021	6135	9012	8443	5449	7333	2903	4828	7649	5970	6407	6096	6624	4095	5711
9800	12228	10978	11552	27739	9467	8327	16062	8140	8037	1668	14896	10943	11358	4533	11758	10272	10700	11027	8639	10303	3701	2254	5830	5393	13735	5321	3737	9735	4730	15438	5974	8545	3580	5926	3802	3906	3776	8489	5963	13663	1127	9459	6149	7592	1112	7019	1538	6660	4655
1263	919	3725	1172	1798	929	2096	2575	4411	3001	6208	1571	1867	2588	1814	1713	875	3049	1669	3077	1819	3753	3790	2478	1618	3273	3233	5988	3061	3284	4556	2006	1656	1290	3617	969	2559	2955	7008	6418	3396	2484	2883	2744	2048	5800	3108	3051	2408	6336
3222	105	4955	112	202	40	3751	3162	4910	2960	4526	497	1145	5603	1783	1084	152	3161	2242	7649	8333	3682	3100	4978	6082	4836	6715	5451	1832	5446	6184	8455	2426	4568	3255	1514	5045	4847	3628	3200	4242	3748	3157	2154	2239	3860	4161	4157	3404	6336
805	502	1331	512	1074	465	1118	1328	986	1072	1431	786	814	664	555	867	384	1011	761	1367	975	1019	677	771	678	1701	1561	1269	1685	1519	1648	3266	3034	1231	1679	468	1330	565	4149	1498	1198	860	1057	1182	2077	972	554	1063	784	1142
376	6815	881	849	708	634	139	243	91	1102	445	1481	484	276	75	1807	381	728	240	793	249	610	97	248	129	147	138	201	659	4	30	86	15	108	34	63	27	60	19	32	1111	2	161	277	200	16	62	22	127	413
1028	595	1584	1052	1878	463	1274	2012	1343	1413	1429	1190	1603	2215	825	1122	726	1176	1409	1408	2675	765	758	1422	1652	5063	2079	1662	2884	4618	3228	5303	1508	1797	2645	826	3414	2264	4793	2466	2395	1167	2336	5194	2453	679	2103	3145	2159	687
1909	79	7411	44	51	51	3191	1291	2503	188	1594	310	508	2744	1112	1174	30	1538	1342	5516	2193	3736	364	3757	3709	3642	4184	814	4117	1620	1320	3149	6471	1288	2026	877	4769	2340	3258	535	3678	2028	2752	536	477	1390	2080	6571	5511	3794
1152	6123	1833	3586	11807	4649	1830	4139	1152	989	1079	4996	1699	1393	516	6375	3714	2079	1926	578	875	502	519	379	1066	1733	298	527	1232	491	328	560	2127	361	369	630	468	202	244	416	1249	66	864	302	252	172	390	259	320	1239
300	198	450	136	224	204	458	489	218	168	300	271	167	494	221	381	126	299	267	668	555	600	132	628	613	1388	702	1012	330	1173	723	581	653	519	216	260	1266	712	664	493	332	259	370	355	314	296	888	1247	836	382
19833	12040	22678	10473	27534	10535	15150	23708	14475	19525	2677	12032	11160	14465	7679	13016	10310	10954	15353	5628	13866	3372	2030	4092	15268	12674	6679	4480	19464	12309	22591	12306	16454	5481	22579	7639	9967	14002	11558	10125	22426	2955	13746	14489	23935	2268	9542	3560	9331	4128
1678	966	3681	1154	1470	922	2304	3250	3825	1877	3899	1262	1761	3203	1194	1701	746	2899	2432	2199	4205	2849	2604	2962	3388	3279	4329	2611	2891	2381	4447	2618	2480	3823	3096	1328	2689	2727	5460	3306	2678	1771	2278	3728	2816	2102	2200	2879	1098	4862
1269	5054	2992	4364	10779	4710	1362	4176	966	1779	773	2642	2841	3159	1448	3548	4516	1655	1552	2083	2407	1694	624	1212	1777	2527	1573	758	4062	1760	2608	1374	1459	1229	977	1049	2144	992	982	1676	3901	449	4132	1771	1231	502	1235	303	2234	1460
837	462	1607	559	598	361	1346	1620	1808	1188	1285	788	1165	1857	687	919	372	1320	1508	1878	2928	1071	833	722	1704	2480	1436	1139	1713	1625	2503	2361	1838	1010	839	428	2189	1497	2435	1863	1847	590	1112	1845	1008	1671	1193	1381	1594	1149
33846	70997	26583	47124	122361	53780	19627	51768	61720	20002	53283	72336	29634	186998	26739	114006	52840	102124	31934	13154	18287	13701	14425	3301	10886	45713	16153	2021	13290	11575	594	628	2001	36012	1415	28622	281	64168	3390	8364	21998	2779	42968	1739	1428	4709	54953	732	7725	126895
2501	2458	5591	2850	5151	2412	3541	4034	6472	6019	5831	3469	3889	3852	4081	2900	2130	4836	2183	8899	6422	5852	4652	4864	3917	7208	4870	6741	4094	8060	8617	7034	2497	5010	3305	1383	3302	5355	8735	8024	5965	3374	4497	5757	8320	8166	4669	3105	3117	6348
2531	2302	6653	2439	3687	2189	5149	6597	6186	4003	2652	3156	3172	4668	2827	3244	1972	3385	3531	4868	6146	3041	2521	4865	4678	7593	6244	4783	5482	4617	6497	1466	4965	4816	3825	1534	5927	4135	4894	4066	5793	1842	8994	6280	3580	4096	2486	2853	5234	4660
5350	3464	10261	4770	7143	3245	6981	7281	10703	7911	12672	5597	6473	14811	4819	5661	3057	7998	6191	18941	13616	14614	9897	15033	9896	12505	17286	13420	9115	16030	21640	11582	17829	11623	9518	4676	29622	9331	27552	18421	14064	8458	16625	15859	10611	18883	7794	18270	10893	11043
1340	1080	3277	904	1490	859	2032	2423	2122	1730	1803	1365	931	2807	1374	1589	761	1858	1475	1970	3210	1451	1003	2065	2267	3526	3786	1319	4274	2089	2845	5197	5623	2386	3012	1072	3219	1724	3298	2468	1900	2314	1907	1809	2268	1559	2367	2548	2106	2697
392	491	1171	1646	823	497	464	1025	430	2553	93	632	251	874	803	354	421	276	785	443	42	617	44	394	77	605	111	165	776	281	798	326	24	740	735	144	61	121	615	355	315	79	1490	1868	1748	235	108	64	31	189
1922	2747	3149	2904	4198	2477	3083	4110	2248	2978	1018	2828	2618	2544	2026	2824	1969	1815	2065	3421	6102	2197	1046	2700	4052	3795	3236	2665	8190	4406	5537	3486	4924	2446	7345	1536	3403	3465	5521	5792	5722	2564	3355	5603	4746	2545	3002	2991	3059	1662
707	420	1194	567	1053	330	755	1044	1208	684	1336	570	697	1464	582	702	350	1023	703	2455	1685	2201	867	1444	1219	1466	713	1134	1223	1184	1657	512	1166	790	1236	428	926	1477	1462	2623	983	786	1625	1121	1197	1971	331	968	1180	1254
898	1003	1021	892	2762	756	1117	2496	709	623	302	1303	1299	1441	403	1194	986	858	1222	744	1284	484	177	470	1219	2185	657	386	882	1599	1181	1023	745	595	832	694	648	1103	629	1004	1444	1082	619	762	490	171	911	609	705	530
1046	597	1965	950	1848	571	858	1959	1136	1487	575	803	1370	1922	1055	900	702	1265	1043	3659	2572	1318	1011	869	1174	4442	1589	1120	2332	1082	3204	1174	2996	1540	1416	827	2073	1097	2423	1914	3007	578	2026	3657	2347	859	1517	906	2552	1062
1491	1554	1417	1225	2438	1176	1936	2096	1494	1023	1032	1612	1111	1630	638	1465	1207	1469	979	1420	999	696	448	1014	748	2286	904	657	1081	866	1317	1901	870	1460	1130	795	510	1215	745	1281	1375	587	1253	1692	1371	504	588	624	581	1229
1211	1077	1405	1273	1418	921	1631	2519	1468	1970	648	1164	1931	1309	888	985	714	1306	695	2317	1206	1140	553	987	1118	2429	1550	999	3529	1988	3456	5301	4457	987	2524	714	1250	1111	4213	2201	2509	625	1829	2292	3936	956	695	856	970	864
291	2687	2553	2578	4786	1997	376	1747	409	705	68	1725	795	880	1043	2457	2329	617	285	593	120	176	57	240	197	974	202	86	422	52	814	81	144	48	47	233	767	23	177	155	287	76	1071	97	739	144	181	215	89	318
865	1007	2765	1071	1260	890	2266	3601	2935	1120	2047	1502	2356	3621	721	1477	635	2289	1583	4722	4692	3486	1595	4334	3100	8042	3847	1998	2582	1964	5346	2392	4966	2290	1991	1167	2752	10531	1935	2044	3170	2065	3664	1402	1599	1391	3751	4646	3074	2471
1590	8104	2675	6952	16499	6792	2079	5404	2343	1916	7342	7142	3614	2127	1603	7669	5417	7249	2215	3628	338	1847	2411	1461	947	3343	688	1648	2095	510	3305	147	589	431	1453	1865	76	592	1915	617	2867	120	2088	2538	537	3662	289	295	872	7370
3435	3894	2664	4408	10794	3294	4908	8666	4282	1022	923	5118	2198	5686	755	4061	6206	2598	3864	2976	3030	876	225	2107	2501	3427	1077	273	1895	2444	709	7570	2025	2473	264	812	2168	4557	179	227	4300	1462	6740	293	1143	81	840	613	2488	1583
2037	1601	8136	1521	2851	1371	3811	4262	6161	5372	3435	2581	3096	4229	4410	2758	1299	3875	2658	7779	7068	4609	3721	4319	4424	5619	5243	7689	6023	4587	5622	5802	4488	7224	6551	1558	3266	4596	6027	9202	5624	5050	3636	5277	3934	8781	4166	6384	4227	6301
16	117	97	217	245	101	31	138	73	114	376	149	404	283	123	157	84	117	91	235	434	395	242	346	347	553	249	429	253	319	543	378	657	595	493	92	495	332	661	574	561	288	416	707	579	225	222	417	347	114
[truncated: 383 more columns]
