# Supplementary material for: DEGnext: classification of differentially expressed genes from RNA-seq data using a convolutional neural network with transfer learning
Source: BMC Bioinformatics. 2022 Jan 6;23:17. doi: 10.1186/s12859-021-04527-4 (PMC8734099; doi:10.1186/s12859-021-04527-4)
Supplement: Supplementary file 5 — Additional file 5. Source codes for test case. [file 12859_2021_4527_MOESM5_ESM.zip › test-case/Predicted_UR_and_DR_genes.txt]

FZD1 --UR
PSEN2 --UR
ZNF473 --UR
PAK1IP1 --DR
CHRNA1 --UR
ZNF425 --UR
ITGB1BP1 --DR
RAPGEFL1 --DR
ZNF646 --DR
SND1 --DR
PRKCB --UR
PCDH12 --UR
ADAM22 --UR
COX5A --UR
CHRNB3 --DR
MPO --UR
ATG2A --UR
UBE3A --UR
DHDDS --UR
CEACAM8 --UR
CTAG2 --UR
IRS2 --DR
AR --UR
KCNF1 --UR
BRWD1 --DR
BTAF1 --UR
FZD7 --DR
TUBG2 --UR
DAGLA --DR
KDM6A --DR
PDE6A --DR
TUBGCP6 --UR
UMODL1 --UR
RNFT2 --UR
FANCD2 --UR
KLHL8 --UR
CNKSR1 --UR
NOS3 --UR
PALM --DR
PLS1 --DR
GJC3 --UR
FASTKD3 --UR
C2orf16 --UR
TFR2 --UR
ZBTB5 --DR
BUD13 --UR
TMEM150B --DR
SPP1 --DR
CDKN1A --UR
APOD --UR
THRAP3 --UR
CHRM2 --DR
NAT2 --UR
SPC25 --DR
SRC --DR
NUTF2 --UR
CEP192 --UR
ADAMTSL3 --UR
AHNAK --DR
FAM83G --UR
MEGF6 --UR
WIF1 --DR
SSTR4 --UR
NDEL1 --UR
MOCS3 --UR
CYFIP2 --UR
RRM1 --UR
FAM110C --UR
OR8J3 --UR
C1QTNF1 --DR
MON1B --UR
EPHA3 --UR
ADRA1A --DR
HYDIN --UR
SNCG --UR
FLRT2 --DR
AHR --UR
CLEC14A --UR
TULP1 --UR
GNA13 --DR
MLH1 --DR
SHANK1 --UR
CCNY --DR
SRPRB --DR
NLRP6 --UR
ZNF540 --UR
HAUS8 --UR
HSPB8 --UR
OR4N4 --DR
CHD1 --DR
CPA6 --UR
PKD1L2 --DR
HGF --UR
NOTCH2 --DR
MFSD5 --UR
ALPK1 --DR
MBD6 --DR
CAPN6 --UR
ENTPD5 --UR
LIMK1 --UR
CD3EAP --UR
HLA-A --DR
BLM --UR
IDH3B --UR
PAQR4 --UR
LRRK2 --UR
CHD5 --UR
DHX37 --UR
ELF4 --UR
PRMT7 --UR
CACNA2D1 --DR
EZH1 --DR
MX2 --DR
COG4 --UR
MYO5B --UR
CDH12 --DR
RRM2 --UR
ZBTB7B --UR
AFG3L2 --UR
MCM8 --DR
GSTP1 --UR
DNALI1 --UR
E2F3 --UR
GIPR --DR
PCDHB8 --DR
NPAS4 --DR
LOXL4 --UR
FABP4 --DR
POU5F1 --DR
TIMP1 --DR
CRELD1 --UR
IL17B --UR
PITPNM1 --UR
LZTS2 --UR
DOT1L --DR
L3MBTL4 --UR
ZCCHC4 --DR
ACACB --DR
C1orf174 --UR
TUBE1 --DR
ENGASE --UR
BCCIP --UR
USP3 --DR
HADHB --UR
CAMK2G --UR
LCP1 --UR
MYH9 --UR
SLC25A24 --UR
IGFBP3 --UR
C3orf70 --UR
FBN2 --DR
CRTC3 --DR
DSC1 --UR
PPARG --UR
SLC9A5 --UR
EPB41 --DR
ELAVL4 --DR
DHX9 --DR
PABPC1L --UR
ZNF75D --DR
COX7A1 --DR
ASZ1 --UR
TMEM131 --DR
PHYHD1 --DR
CADM1 --DR
DLL3 --UR
SHISA3 --UR
PPP1R15A --UR
UGT1A9 --DR
CILP2 --DR
ZNF672 --UR
SURF2 --DR
TMPRSS15 --UR
SNRPN --UR
PCDHGA2 --DR
HTRA3 --DR
PDE3B --UR
PTPRF --DR
NOS1 --UR
HOXB1 --UR
DBF4 --UR
IRF2BP1 --UR
RELA --DR
PIM1 --DR
CNKSR2 --UR
CROT --UR
SCN3A --DR
PCDHGA8 --DR
LRRN2 --DR
MYH10 --UR
SLC35B4 --DR
DCHS2 --DR
RBP1 --DR
RNF31 --DR
RANBP6 --UR
CDC25C --UR
TPCN1 --DR
PCDH15 --UR
DZIP1L --DR
SMC4 --UR
ZBTB4 --DR
NTNG1 --UR
OR2T4 --DR
TAS1R3 --UR
GRIK3 --DR
MCCC2 --DR
KCNJ12 --UR
DIAPH2 --UR
HLA-B --DR
IL20RA --UR
CLEC3B --UR
LIFR --UR
IGF2 --UR
CTCF --DR
ZNF394 --DR
ATAD2 --UR
FNBP4 --DR
ONECUT2 --UR
PPCS --DR
PCDHB7 --UR
ZMYND12 --UR
BTK --UR
NAT9 --UR
TPM1 --DR
KCNT1 --UR
CENPT --UR
CHRNA5 --UR
AKAP13 --DR
GLTP --UR
BIRC7 --UR
FLT1 --DR
CDC6 --UR
VTCN1 --DR
RARA --UR
CDKN2A --DR
ACR --UR
DNAH3 --DR
CYHR1 --UR
CELA1 --UR
PTCHD1 --UR
NAALADL1 --UR
CDKN1B --DR
EDEM2 --UR
CDC37 --UR
PLK1 --DR
ARID1B --UR
VAT1L --DR
CMYA5 --UR
FIGN --DR
CUL1 --UR
CIITA --DR
MYLK2 --DR
TBC1D16 --UR
HCLS1 --UR
