# Supplementary material for: DEGnext: classification of differentially expressed genes from RNA-seq data using a convolutional neural network with transfer learning
Source: BMC Bioinformatics. 2022 Jan 6;23:17. doi: 10.1186/s12859-021-04527-4 (PMC8734099; doi:10.1186/s12859-021-04527-4)
Supplement: Supplementary file 5 — Additional file 5. Source codes for test case. [file 12859_2021_4527_MOESM5_ESM.zip › test-case/X_data_test_predicted_labels_input.txt]

1
1
1
0
1
1
0
0
0
0
1
1
1
1
0
1
1
1
1
1
1
0
1
1
0
1
0
1
0
0
0
1
1
1
1
1
1
1
0
0
1
1
1
1
0
1
0
0
1
1
1
0
1
0
0
1
1
1
0
1
1
0
1
1
1
1
1
1
1
0
1
1
0
1
1
0
1
1
1
0
0
1
0
0
1
1
1
1
0
0
1
0
1
0
1
0
0
1
1
1
1
0
1
1
1
1
1
1
1
1
0
0
0
1
1
0
1
1
1
0
1
1
1
0
0
0
1
0
0
0
1
1
1
1
0
1
0
0
1
0
1
1
0
1
1
1
1
1
1
1
0
0
1
1
1
0
0
0
1
0
0
1
0
0
0
1
1
1
0
0
1
0
1
1
0
0
1
0
1
1
1
1
0
0
1
1
0
0
0
1
0
0
0
0
1
1
0
1
0
1
0
1
0
1
0
0
1
1
0
1
1
1
1
0
0
1
0
1
0
1
1
1
1
0
1
1
1
0
1
1
0
1
0
1
0
1
0
1
1
1
1
0
1
1
0
1
0
1
0
1
0
0
1
1
