# Supplementary material for: DEGnext: classification of differentially expressed genes from RNA-seq data using a convolutional neural network with transfer learning
Source: BMC Bioinformatics. 2022 Jan 6;23:17. doi: 10.1186/s12859-021-04527-4 (PMC8734099; doi:10.1186/s12859-021-04527-4)
Supplement: Supplementary file 5 — Additional file 5. Source codes for test case. [file 12859_2021_4527_MOESM5_ESM.zip › test-case/X_data_test_predicted_probs_input.txt]

3.943933868408203125e+01
1.000531387329101562e+02
5.702705383300781250e+00
-1.843488216400146484e-01
3.821617507934570312e+01
5.976022338867187500e+01
-1.843488216400146484e-01
-1.843488216400146484e-01
-1.843488216400146484e-01
-1.843488216400146484e-01
5.782048034667968750e+01
9.222054290771484375e+01
5.031435394287109375e+01
1.948522338867187500e+02
-1.843488216400146484e-01
1.202554702758789062e+02
1.155793533325195312e+02
1.823286285400390625e+02
1.501687927246093750e+02
4.324421310424804688e+01
1.186929855346679688e+02
-1.843488216400146484e-01
4.087203216552734375e+01
1.177714920043945312e+02
-1.843488216400146484e-01
5.779331207275390625e+01
-1.843488216400146484e-01
3.374346733093261719e+00
-1.843488216400146484e-01
-1.843488216400146484e-01
-1.843488216400146484e-01
9.127858734130859375e+01
8.687132263183593750e+01
2.320856781005859375e+02
8.507257843017578125e+01
2.596027374267578125e+01
5.937734603881835938e+01
1.064608993530273438e+02
-1.843488216400146484e-01
-1.843488216400146484e-01
1.799702072143554688e+01
9.039196777343750000e+01
1.606111335754394531e+01
1.177768630981445312e+02
-1.843488216400146484e-01
1.055908050537109375e+02
-1.843488216400146484e-01
-1.843488216400146484e-01
2.288419151306152344e+01
5.505508041381835938e+01
1.637492980957031250e+02
-1.843488216400146484e-01
1.355315856933593750e+02
-1.843488216400146484e-01
-1.843488216400146484e-01
1.033984222412109375e+02
2.981789779663085938e+01
2.860922851562500000e+02
-1.843488216400146484e-01
4.759707641601562500e+01
1.621457214355468750e+02
-1.843488216400146484e-01
1.147681884765625000e+02
1.111026763916015625e+00
4.008622360229492188e+01
6.084766006469726562e+01
1.046417922973632812e+02
9.044841766357421875e+01
1.373012237548828125e+02
-1.843488216400146484e-01
2.814961853027343750e+02
1.712265167236328125e+02
-1.843488216400146484e-01
9.162334442138671875e+00
1.176830368041992188e+02
-1.843488216400146484e-01
1.447837982177734375e+02
2.270803260803222656e+01
1.439072418212890625e+02
-1.843488216400146484e-01
-1.843488216400146484e-01
1.544088745117187500e+02
-1.843488216400146484e-01
-1.843488216400146484e-01
2.513820343017578125e+02
7.526653442382812500e+02
9.330051422119140625e+01
8.034678344726562500e+02
-1.843488216400146484e-01
-1.843488216400146484e-01
2.429227752685546875e+02
-1.843488216400146484e-01
2.577484436035156250e+02
-1.843488216400146484e-01
1.062883453369140625e+02
-1.843488216400146484e-01
-1.843488216400146484e-01
9.706007385253906250e+01
7.393714141845703125e+01
2.940452194213867188e+01
5.395953750610351562e+01
-1.843488216400146484e-01
4.404777908325195312e+01
5.724637603759765625e+01
2.285121917724609375e+02
5.068336868286132812e+01
3.303904342651367188e+01
9.097702026367187500e+01
7.988054656982421875e+01
1.922242889404296875e+02
-1.843488216400146484e-01
-1.843488216400146484e-01
-1.843488216400146484e-01
5.038010406494140625e+01
5.836186981201171875e+01
-1.843488216400146484e-01
3.057601928710937500e+02
5.593329429626464844e+00
5.229896850585937500e+02
-1.843488216400146484e-01
4.680550384521484375e+01
4.233964843750000000e+02
1.105223617553710938e+02
-1.843488216400146484e-01
-1.843488216400146484e-01
-1.843488216400146484e-01
1.324683685302734375e+02
-1.843488216400146484e-01
-1.843488216400146484e-01
-1.843488216400146484e-01
9.371572875976562500e+01
3.992808837890625000e+02
1.194147109985351562e+02
1.532826538085937500e+02
-1.843488216400146484e-01
3.456217956542968750e+02
-1.843488216400146484e-01
-1.843488216400146484e-01
4.460580062866210938e+01
-1.843488216400146484e-01
3.181252479553222656e+01
1.246727828979492188e+02
-1.843488216400146484e-01
7.368849182128906250e+01
2.298444519042968750e+02
1.106787231445312500e+03
1.186212062835693359e+01
8.861594200134277344e+00
1.982766342163085938e+01
2.777680587768554688e+01
-1.843488216400146484e-01
-1.843488216400146484e-01
9.351537322998046875e+01
1.278287887573242188e+02
2.727028083801269531e+01
-1.843488216400146484e-01
-1.843488216400146484e-01
-1.843488216400146484e-01
1.647756805419921875e+02
-1.843488216400146484e-01
-1.843488216400146484e-01
1.133908081054687500e+02
-1.843488216400146484e-01
-1.843488216400146484e-01
-1.843488216400146484e-01
2.536848640441894531e+01
1.621746420860290527e+00
2.798451232910156250e+02
-1.843488216400146484e-01
-1.843488216400146484e-01
1.433023834228515625e+02
-1.843488216400146484e-01
1.425553131103515625e+02
4.638151168823242188e+00
-1.843488216400146484e-01
-1.843488216400146484e-01
2.161645050048828125e+02
-1.843488216400146484e-01
3.464436721801757812e+01
1.640966224670410156e+01
1.578264770507812500e+02
5.517499923706054688e+01
-1.843488216400146484e-01
-1.843488216400146484e-01
1.071967620849609375e+02
1.380602264404296875e+02
-1.843488216400146484e-01
-1.843488216400146484e-01
-1.843488216400146484e-01
1.570348815917968750e+02
-1.843488216400146484e-01
-1.843488216400146484e-01
-1.843488216400146484e-01
-1.843488216400146484e-01
2.607026672363281250e+02
2.483896064758300781e+01
-1.843488216400146484e-01
1.566439056396484375e+02
-1.843488216400146484e-01
2.090294799804687500e+02
-1.843488216400146484e-01
1.930068254470825195e+00
-1.843488216400146484e-01
4.076534423828125000e+02
-1.843488216400146484e-01
-1.843488216400146484e-01
1.655229949951171875e+02
4.869108200073242188e+00
-1.843488216400146484e-01
7.760095977783203125e+01
6.484207153320312500e+01
6.976891326904296875e+01
1.850211143493652344e+01
-1.843488216400146484e-01
-1.843488216400146484e-01
1.734643363952636719e+01
-1.843488216400146484e-01
5.705757446289062500e+02
-1.843488216400146484e-01
2.302296638488769531e+01
1.783441772460937500e+02
1.555300750732421875e+02
2.672348937988281250e+02
-1.843488216400146484e-01
1.497592163085937500e+02
1.040016250610351562e+02
3.209450531005859375e+01
-1.843488216400146484e-01
9.744065093994140625e+01
1.508832550048828125e+01
-1.843488216400146484e-01
1.106309413909912109e+01
-1.843488216400146484e-01
1.672063751220703125e+02
-1.843488216400146484e-01
4.241745376586914062e+01
-1.843488216400146484e-01
1.624843292236328125e+02
6.398036956787109375e+01
6.934056396484375000e+02
8.182565307617187500e+01
-1.843488216400146484e-01
1.465182342529296875e+02
2.849538040161132812e+01
-1.843488216400146484e-01
3.439367675781250000e+01
-1.843488216400146484e-01
3.731510162353515625e+00
-1.843488216400146484e-01
8.481969451904296875e+01
-1.843488216400146484e-01
-1.843488216400146484e-01
3.063264770507812500e+02
2.609914970397949219e+01
